# Supplementary material for: Multi-Omics Studies Unveil Extraciliary Functions of BBS10 and Show Metabolic Aberrations Underlying Renal Disease in Bardet–Biedl Syndrome
Source: Int J Mol Sci. 2022 Aug 20;23(16):9420. doi: 10.3390/ijms23169420 (PMC9409368; doi:10.3390/ijms23169420)
Supplement: Supplementary file 1 [file ijms-23-09420-s001.zip]

Archive with 5 entries (4 files):
- Supplemental Figure S1.pdf
- Supplementary Tables S1&S2.xlsx
- __MACOSX/
- __MACOSX/._Supplemental Figure 1S.pdf
- __MACOSX/._Supplementary Tables S1&S2.xlsx
