# Supplementary material for: Multi-Omics Studies Unveil Extraciliary Functions of BBS10 and Show Metabolic Aberrations Underlying Renal Disease in Bardet–Biedl Syndrome
Source: Int J Mol Sci. 2022 Aug 20;23(16):9420. doi: 10.3390/ijms23169420 (PMC9409368; doi:10.3390/ijms23169420)
Supplement: Supplementary file 1 [file ijms-23-09420-s001.zip › Supplementary Tables S1&S2.xlsx]

## Sheet: Table S1
Table S1. Metabolite abundance (microM) in urine sample (confirmation study)
Sample	Group	Lactic acid	2-hydroxy-butyric acid	Glycolic acid	Malonic acid	Glyoxylic acid	4-Amino-butyric acid (GABA)	Oxalic acid	2-hydroxy-isovaleric acid	β-Lactic acid	Pyruvic acid	3-hydroxy-isobutyric acid	2-methyl-3-hydroxy-butyric acid	3-hydroxy-isovaleric acid	2-ethyl-3-hydroxy-propionic acid	Glycerol	Ethyl-malonic acid	2-keto-isocaproic acid	Phenyl-acetic acid	Succinic acid	2-Methyl-succinic acid	Fumaric acid	4-deoxyerythronic acid	Nonanoic acid	Malic acid	Glutaric acid	3-deoxytetronicacid	3-methyl-glutaric acid	3,4-dihydroxy-butyric acid	3-methyl-glutaconic acid	Decanoic acid	Parabanic acid	Erythro-Pentonic acid	Adipic acid	Ethanimidic acid	Salicylic acid	Pyroglutamic acid	3-methyl-adipic acid	Furancarboxylic acid	Erythronic acid	3-hydroxy-benzoic acid	2-hydroxy-phenylacetic acid	2-hydroxy-glutaric acid	Pimelic acid	3-hydroxy-phenylacetic acid	4-hydroxy-benzoic acid	Alpha-ketoglutaric acid	4-hydroxy-phenylacetic acid	Lauric acid
CTR_HV_1	0	3.94027	2.09571	3.06369	0.114338	1.26766	3.88052	0.171637	0.353167	0.269058	6.13952	3.91764	0.717291	0.86161	1.16568	1.68765	0.585484	0.261345	0.438717	5.76829	0.783632	0.478532	1.32968	0.529537	0.808384	0.45835	1.49168	0.73592	0.539609	1.30755	0.103701	4.24475	0	6.82304	7.31148	0.464676	2.92539	1.26484	0	0	0.381315	1.48898	0.512093	0.742456	0.751803	0.687399	5.78697	2.54514	0
CTR_HV_2	0	6.91206	4.37823	4.83244	0.328782	4.53613	0	0.522412	0.995256	0.383464	9.15859	7.5464	1.15835	1.12619	3.54453	2.9729	1.75246	0.692645	0.71334	3.18423	1.70283	1.27816	4.14713	0.942491	1.14536	1.26599	0.671495	1.52649	2.39073	0.865049	0.383848	13.8463	1.42148	12.3393	17.5102	0.684795	6.07485	2.05278	0	0.647648	0	2.4189	1.40967	1.1043	0.917922	2.49786	12.3666	4.80196	0
CTR_HV_3	0	5.22119	1.62493	3.10947	0.392354	0.583672	0	0.782793	0.478905	0.990517	13.5007	4.12957	0.674363	0.243552	1.75249	0.858133	1.03458	0	0.724998	2.92967	0.394965	0.422203	3.85395	0.96471	0	0.646548	0.800305	0.347604	0.656806	0.568161	0.486063	4.01346	0.209502	1.40797	37.2233	0.300031	6.63879	0.90925	1.01416	0	0.577435	0.654842	1.62262	1.25946	2.53803	0.700229	13.0676	8.05154	0.661961
CTR_HV_4	0	5.56189	1.45628	5.11613	0.279819	0.772486	0	0.60649	1.15772	0.907048	7.66207	3.87078	0.748968	0.348588	1.36713	1.02571	0.859799	0	0.570077	3.466	0.481009	0.282106	2.2379	2.09032	0	0.848783	0.399416	0.59293	0.743926	0.817646	0.55435	4.7046	0	0.98161	59.5038	0.336944	5.34998	0.873827	0.547444	0	0.787868	0.656944	1.58116	0.970808	0.451141	0.676336	9.99879	5.02442	0.636098
CTR_HV_5	0	3.61858	1.21201	2.66355	0.152807	1.94298	3.945	0.692443	0.372208	0.733821	7.97259	9.09813	1.32823	1.32881	3.78188	2.19788	0.84471	0.235714	0.182389	7.88854	1.01426	0.352451	0.966534	0.290863	0.378471	1.28911	0.445459	0.841708	0.629581	0.885624	0.167842	7.39444	0.330566	3.31969	16.579	0	3.07886	1.29559	0.619577	0.250916	0	1.68302	0.537223	0.838229	0.428369	0.38984	2.45875	13.302	0.96362
CTR_HV_6	0	7.10663	2.56052	4.5586	0.315364	2.65239	5.68211	0.841965	0.563494	1.12354	9.7309	3.88504	1.13112	2.6151	2.48941	3.38437	1.05846	0.40931	0.340697	8.98486	5.07489	1.8222	1.35318	0.70228	1.49147	1.6803	0	0.624452	1.29452	0.85334	0.499187	6.66866	0.942332	5.29306	36.8486	0	5.31783	2.26347	6.67878	0	0	2.32016	0.711795	2.46972	0.978875	0.779318	3.1619	18.7083	7.40896
CTR_HV_7	0	4.44166	1.98858	3.16457	0.124557	3.50593	3.41993	0.46324	0.616372	0.633639	8.42629	1.14354	1.23027	2.27205	2.20758	1.29475	0.817681	0.25932	0.316086	8.98939	1.41796	0.73121	2.33912	0.594764	1.06574	0.999609	3.51052	0.506421	0.560162	0.747067	0.294083	3.63126	0.926204	5.87335	20.1568	0	4.74916	1.90107	0.755536	0.486532	0.536705	1.85748	1.48763	0.871005	1.06987	0.464199	2.69067	11.2552	2.07672
CTR_HV_8	0	4.48241	1.09056	1.22373	0.142031	1.40577	0	0.265199	0.440314	0.548326	4.73663	6.78513	0.589793	0.822573	3.12859	0.643395	0.454484	0.303922	0.235905	0.903128	2.17515	0.22828	0.732444	0.933033	0.437645	0.457655	0.250338	0.421801	0.189853	0.476413	0.284169	1.4218	0	0.669861	7.91067	0.235634	0.8927	0.827027	0.514804	0.269618	0.162324	0.777613	1.19691	0.537736	0.482886	0.52548	2.16114	6.4566	0
CTR_HV_9	0	6.97027	2.49081	6.40528	0.214592	4.46671	0	2.75722	0.466501	1.92163	7.67865	7.16817	0.850544	1.0091	2.58443	0.750677	1.60555	0.537547	0	3.23097	1.9285	0.372142	2.6758	1.86609	1.20404	0.531334	2.2488	1.09478	1.07942	0.597013	0.613261	3.19412	1.61104	1.69049	5.32742	2.626	5.35802	2.51246	8.73021	0.341143	0.391088	0.836273	1.0089	0.808861	5.48761	1.17047	8.84708	12.0032	0
CTR_HV_10	0	20.9616	3.42723	8.10039	0	1.81578	0	2.17641	1.09376	1.09421	7.74237	4.50944	2.0338	0	4.18437	4.42916	2.31876	0.42979	0	7.87032	0.855388	0.964659	1.0847	1.10834	0	1.19714	0.22551	0.733662	0.991483	0.668068	0.494712	7.23884	1.64924	2.22708	3.0909	3.40987	10.9475	1.44674	0.410428	0	0	0.533472	1.93906	1.4641	1.07628	0.376446	9.03294	2.9447	0
CTR_HV_11	0	7.74597	2.12173	7.29938	0.486011	3.62651	1.9861	2.50748	0.78396	0.957113	7.41367	4.03275	2.35418	0	2.95583	1.79402	3.53349	0.439664	0.637773	5.77125	1.19646	0	1.71818	2.21293	0	0.823561	0.38508	0.90774	1.1988	0.854658	0.600152	8.08569	0.984333	1.53614	0	2.80512	7.53583	1.78195	0.646337	0.542397	0	0.563619	1.33138	0.513746	5.11027	0.877466	3.09929	5.31797	0
CTR_HV_12	0	6.19273	1.85828	4.95188	0.594771	4.81222	1.95751	1.68913	0.576838	0.447218	9.08321	2.95456	2.56431	0	3.6784	3.03593	2.69254	0.289074	0.532423	6.64242	1.2877	0.537717	1.96517	2.20779	0	0.767138	0.233681	0.373518	1.18715	0.751941	1.12837	8.72911	1.14975	2.02868	3.53222	4.24041	7.16782	2.14198	0.850596	0.713735	0	0.500112	1.48316	0.662033	2.34339	0.577194	3.79371	5.09658	0
CTR_HV_13	0	5.31927	2.32042	4.06366	0.25258	4.17871	8.01419	0.348888	0.660757	0.39165	6.95246	2.39013	0.367562	0	0.786979	3.8637	3.8445	0.266361	0	2.31564	1.32877	0.84262	2.24025	0.591099	0	0.812541	0.473453	0.997854	1.02774	0.644551	0.271836	2.33825	0.627617	4.53044	1.01187	0.243466	3.24581	1.25232	0.979343	0.423788	0	1.82244	0.946579	0.673683	0.642514	0.470637	4.26979	5.3408	0
CTR_HV_14	0	10.267	2.66493	8.25622	0.646664	8.44229	1.28716	4.14839	0.60369	1.09168	7.77712	7.45513	0	0	4.00514	2.67535	14.6255	0.667981	0	5.79234	1.84217	0.663027	1.47011	0.722001	0	1.15171	0.930773	1.12985	1.07898	1.1902	0.226461	6.08189	0	2.74614	2.67474	4.23541	9.27242	2.44237	0.792782	0	0	1.06866	1.79736	2.56794	2.6583	0.609432	10.6871	10.6951	0
CTR_HV_15	0	22.7268	2.74933	5.8242	0.0740251	3.9809	1.58132	3.95321	0.702734	0.408675	12.0727	2.47809	0	0	1.8835	3.34253	7.22791	0	0.721391	6.73714	1.27277	0.549846	2.55287	0.492397	0	0.833217	0.773937	0.368946	1.22531	0.801727	0.147187	3.62985	0	1.73456	0	3.8762	4.63985	1.94171	0.888203	0	0	0.627918	4.35008	0.874807	2.2039	1.63941	1.84555	5.36676	0
CTR_HV_16	0	7.08852	1.00084	4.35473	0.380615	1.81681	2.00705	0	0.411358	0.48181	4.91361	3.92654	0	0	0	5.14874	1.72267	0.1564	0	5.01321	0.668358	0	1.60024	2.36981	0	0.543846	0.784083	0.31945	0.525355	0.267356	0	7.06341	0	1.68832	3.7308	2.82105	2.5361	0.956173	0.204285	0	0	0.370252	0.80178	0.560363	2.50588	0.371903	4.17094	2.69865	0
CTR_HV_17	0	10.8917	2.41124	7.25386	0	3.73337	2.21484	0.898558	0.762336	0.741824	7.85108	3.30214	0	0	3.83093	4.14295	6.98862	0.361284	0	7.62002	1.0986	0.75899	8.86773	2.66594	0	0.620843	0.870908	0.555464	1.18081	0.764657	0	14.2289	0	1.33231	5.2612	5.93501	4.29008	2.83717	0.498984	0	0	0.470368	1.45251	0.462341	0.719805	0.77562	6.67308	12.0466	0
CTR_HV_18	0	7.32303	1.98945	7.75336	0.452509	0.753933	0	0.738826	3.72551	1.69422	10.8568	6.43895	1.79701	0.422268	1.61709	1.59586	2.09848	0	1.30014	4.02309	0.768991	0.67347	5.23998	1.3571	0	1.2577	0.99724	8.56244	2.18002	1.34836	0.768413	9.65846	0	6.32943	31.784	0.575988	12.4736	3.4541	3.18335	0	0.865751	0.905608	3.09815	0.828061	1.40558	1.00491	21.3857	10.8102	1.1848
BBS _noCKD_1	1	7.323	1.78082	6.14238	1.12272	7.3599	0	0.911937	0.217086	0.49082	7.82418	2.82579	0.357012	0.855171	0.833913	1.17198	0.907042	0.269307	0.240699	5.36953	1.87257	0.446465	1.78498	0.63327	0	0.554842	1.68786	1.20465	0.440189	1.14573	0.422038	6.13849	0.542434	2.86558	9.85156	0.702674	3.14065	1.96183	1.11141	0.27585	0.570355	1.15493	0.600708	1.05208	1.10753	0.593224	5.81726	5.68385	0
BBS _noCKD_2	1	6.34775	4.69824	6.72484	0.268988	4.79644	1.15252	0.334217	1.05386	0.355928	9.11648	3.99352	1.29072	1.7161	1.43828	3.12594	0.748742	0.27997	0.459352	7.04782	1.41241	1.0777	4.75581	1.1119	0	0.541486	1.1532	1.92127	0.759182	0.941218	0.414065	10.7515	0.611594	5.31421	82.1046	0.873106	5.19394	2.7561	1.50469	0	0.24587	1.00984	0.723667	0.734481	1.23326	0.625322	6.54469	3.88503	0
BBS _noCKD_3	1	2.98484	0.628769	3.09308	0.188907	2.28413	0	0.168954	0.0503939	0.293763	4.38309	1.35478	0.33274	0.398431	0.687996	0.528624	0.909413	0.231779	0.274014	2.34896	1.33193	0.209473	1.09282	0.327331	0	0.423705	1.11339	0.831303	0.378176	0.392282	0.3902	3.84385	0.416412	3.69662	5.51864	0.415094	1.97003	0.841992	0.631746	0.410149	0.192701	0.988616	0.511019	0.66394	1.66462	0.56035	3.70873	5.8765	0
BBS _noCKD_4	1	4.54263	1.92931	4.20764	0.482509	3.35807	8.2527	0.442083	0.439506	0.542431	7.25704	3.78158	0.864897	1.19046	2.10374	2.84186	0.791296	0.400358	0.303829	2.38276	1.56861	1.11404	1.95986	0.745317	0	0.69521	0.763386	0.586102	0.759447	0.859156	0.366905	7.43435	0	3.94875	4.20248	1.18233	5.25187	7.32031	1.65048	0.569486	0	1.7595	1.0322	0.812345	2.13477	0.605098	7.9583	8.36733	0
BBS _noCKD_5	1	6.27453	2.74565	5.45012	1.12541	5.97522	4.04674	0.772569	0.407209	0.540584	9.96457	5.21765	1.05861	1.02581	1.49007	3.16231	4.79302	0.549189	0.188625	2.85039	1.8327	0.810107	1.91854	0.892607	0	2.14279	0.816374	1.94916	1.01073	0.753872	0.326481	3.36461	0.528037	2.86709	5.0176	8.7151	5.13013	2.06445	0.619613	0.442668	0.380422	1.09468	1.36848	0.987819	0.705241	0.412142	5.09593	6.07737	0
BBS _noCKD_6	1	6.81796	2.36292	3.29844	0.144262	2.87234	0	0.406917	0.216436	0.353574	5.66602	4.76738	0.555065	0.827878	1.30455	1.0896	1.02747	0.420642	0.26428	5.6032	1.10668	0.386073	2.48512	0.436437	0	0.868098	2.72969	0.6455	0.654766	0.470646	0.541947	7.89658	0.464843	3.45779	16.1272	0.538994	6.9941	2.54523	0.591473	0.317794	0.414067	1.12223	0.908485	0.581984	1.48804	0.745595	22.3541	0	0
BBS _noCKD_7	1	8.52945	2.18335	4.29852	0.395314	3.84787	0	0.773615	0.309618	0.71177	8.6847	3.7932	0.366759	1.26142	1.25992	1.11341	1.61875	0.426131	0.379889	5.2558	1.61111	0.384205	1.21748	0.659689	0	0.840528	2.04376	0.397888	0.573458	0.667653	0.26498	4.9698	0.469592	2.59287	8.59831	0.594358	4.43902	1.80771	4.93857	0.275994	0.363541	1.44129	0.571288	1.6048	1.53577	0.687197	4.56662	19.0732	0
BBS _noCKD_8	1	7.76796	4.00814	5.33265	0.562841	4.80237	1.98401	0.421034	0.832526	0.728031	9.83187	4.45086	0.89305	1.24185	0.798261	2.57913	1.15578	0.275616	0.525768	7.46836	1.6801	1.43917	3.14034	1.23559	0	1.00083	0.895957	1.42177	0.857386	1.03457	0.365854	4.92963	1.30827	5.26264	84.475	0.799201	5.77031	3.22765	1.0506	0.532945	0.272421	1.16795	1.13337	1.07129	0.962819	0.690503	21.5443	4.29657	0
BBS _noCKD_9	1	18.8393	2.55427	10.9951	3.80589	8.03735	5.09641	2.83157	1.02616	1.09092	13.3444	7.0948	0	5.55809	5.56943	1.66371	6.48349	0.304924	0.835818	11.2527	3.76119	1.13147	7.00621	1.31106	0	2.7769	2.31157	0.7335	1.27468	0.848628	0.696821	14.0665	1.73602	12.0433	4.11337	0	14.5592	5.20246	0.709712	1.07964	0.699446	0.823804	2.08036	5.25856	3.36819	3.41999	13.9055	16.5067	0
BBS _noCKD_10	1	10.0572	3.25437	5.25115	0.418011	6.19389	12.3249	0.392506	0.474655	2.34846	10.2124	4.97093	0.860838	0.945795	0.78043	1.43128	1.72469	0	0.333945	2.1369	1.25476	0.946151	2.28523	0.611392	0	1.27616	1.08049	0.963955	0.785084	0.812411	0.189183	6.01327	0	4.82372	4.61478	0	7.75795	1.61853	1.68027	0	0.606355	1.31026	0.681292	1.2941	0.677162	0.606511	3.55147	43.9601	0
BBS _noCKD_11	1	17.0142	2.96501	3.76746	1.70986	12.9081	4.38138	13.0681	1.78907	2.62446	11.7443	6.92571	2.95333	5.20987	5.39378	1.2197	10.595	1.1275	7.082	5.09852	2.62421	0.544926	2.49724	0.570147	0	9.36176	1.4709	2.67601	0.885112	4.90923	0.915191	9.0862	1.56366	8.93061	0	0	9.77887	3.28193	1.38552	0.939338	3.45312	3.85683	5.67833	4.83847	7.35935	25.5764	7.3156	182.457	0
BBS _noCKD_12	1	12.0131	2.31313	2.75913	0.522187	2.87684	5.89594	0.827013	0.242388	0.419029	13.2972	3.33782	0.958668	1.70232	1.50628	1.95102	1.85018	0.45421	0	3.29432	1.1768	0.926227	4.62683	0.992042	0	1.14715	0.598383	0.707679	1.05566	0.94013	0.36	4.91624	0.632672	3.00247	7.24839	0	8.56788	2.84764	1.01682	0	0.509264	1.07275	0.722616	0.826751	0.592798	0.758977	14.4437	6.64263	0
BBS _noCKD_13	1	6.92888	2.06718	5.60041	0.229211	3.61701	14.6975	0.616059	0.289232	0.510806	10.4932	5.71925	0.665495	1.36882	1.67532	0.790207	1.77937	0.735809	0.324363	1.69154	1.2827	0	1.33199	0.607432	0	1.10461	0	0.909648	0.539857	0.851783	0.296703	2.51531	0.379758	2.39584	10.6641	0	4.29322	1.37115	0.431852	0.431852	0	0.830627	0.675733	0.823366	0.506748	0.406601	12.2928	6.2128	0
BBS _noCKD_14	1	21.5362	4.76554	12.5527	0.363749	8.54819	5.16719	7.64569	2.15568	1.44047	11.3089	12.1038	0	4.03723	5.45643	8.97402	5.40936	0.759535	0.501029	11.6225	2.82988	1.1251	4.71347	0.981613	0	2.25089	0.518695	8.64651	1.70315	1.30988	0.581194	3.90873	0.973484	5.55564	0	0	10.7359	3.46443	0	0.441177	0.23158	0	2.1354	0.896251	0.898877	0.456024	16.3177	8.67977	0
BBS _noCKD_15	1	16.1383	2.39611	7.50149	0.231791	4.60494	4.53296	1.05093	0.591965	1.12012	11.5482	8.59497	2.89494	6.80088	7.47728	3.09364	2.82224	0.423709	0.91152	8.58588	3.62885	1.4914	4.87284	1.35305	0	2.48771	0.791208	1.01546	1.12822	1.23205	0.240381	6.39232	1.29238	11.9425	14.5402	0	11.3122	3.90037	2.76766	0.902048	0	4.15111	2.69546	3.18226	12.0138	0.93097	24.5062	14.2657	0
BBS _noCKD_16	1	5.72318	0.918481	2.00463	0.100563	2.26656	0	0.278858	0.110848	0.275469	5.80641	1.0217	0.22625	0.720952	0.805328	0.91769	1.32331	0.519547	0.180138	1.40459	0.99554	0.292509	0.868908	0.474619	0	0.553844	2.16062	0.285203	0.304773	0.465062	0.245089	2.35404	0	7.00034	12.4106	0	1.92087	0.830359	0.318631	0	0.249273	0.886227	0.33876	0.447734	0.44926	0.408523	1.82573	4.04196	0
BBS _noCKD_17	1	14.3419	2.33038	4.08764	0.385949	4.7803	1.20769	0.669436	0.427175	2.36638	12.5388	6.41358	0.349715	1.04973	1.67858	1.19062	3.33998	0.332006	0.712922	6.65469	1.67536	0.958801	2.69299	0.754059	0	0.81729	0.957629	1.13756	0.760065	0.598686	0.297401	3.11247	0.71517	2.51086	48.8758	0.647881	4.64544	3.73455	2.14076	0.491597	0.46097	1.07691	0.7418	0.721685	2.72	0.698208	9.0449	9.85189	0
CTR_CKD_1	2	14.4398	2.30705	2.58102	0.296024	6.28033	0	0.550248	0.327186	0.330046	9.21281	4.83306	0.430985	0.944561	1.48557	1.41525	0.896799	0.685009	0.25585	2.5881	1.33845	0.4579	0.650392	0.681151	0	0.998851	3.22884	0.569276	0.356929	0.645925	0.268948	2.78465	0.488585	6.00637	16.9528	0	2.78009	2.29591	0.712205	0	0.360331	1.35878	0.768394	0.887211	1.06136	0.496386	3.43655	4.95703	0
CTR_CKD_2	2	17.8548	3.34485	5.13463	0.202187	5.06687	0	0.604019	0.603961	0.77431	11.7049	6.36762	0.428242	1.537	1.05811	1.49178	3.51157	0.616805	0.216353	2.3654	1.91424	0.36328	2.61257	0.95595	0	0.599166	4.48115	0.369822	0.624602	0.438087	0.370047	2.15753	0.224054	2.82267	25.66	0	1.43985	0.813679	1.56595	0	0.309009	0.673417	0.358933	1.36063	0.47436	0.229041	1.54998	4.65632	0
CTR_CKD_3	2	5.54182	2.77687	2.91013	0.314004	4.14678	3.68578	3.85401	0.898159	0.342198	7.31979	3.6901	2.00099	1.96005	4.1875	0.73263	3.06177	0.270503	0.673181	5.08685	1.46932	0.751681	3.53596	0.457677	0	0.647585	0.346519	0.546002	0.587995	0.61372	0.138775	3.80332	1.17783	8.38078	0.61481	3.59863	4.73096	2.58954	0.274352	0.376091	0.228059	2.03508	1.43198	0.776881	3.14769	0.336653	10.1435	5.91735	0
CTR_CKD_4	2	39.1376	2.64798	4.29599	0.519652	6.64434	4.07093	0.909856	0.672807	0.946443	12.5099	3.5182	0.780425	1.1545	0.917439	2.17604	1.1929	0.383164	0.269761	7.24354	1.55524	1.48404	5.52043	0.888447	0	0.762965	1.12406	0.921864	0.974941	0.676161	0.297164	6.80414	1.55712	3.67602	61.5005	0.305045	5.43311	2.78711	0.883091	0.578939	12.6982	1.19453	1.19695	1.06162	0.682183	3.83669	10.4783	4.24714	0
CTR_CKD_5	2	9.59615	2.60183	3.19165	0.650492	8.05643	1.08826	0.551561	0.519773	0.199763	9.63219	2.97405	0.272361	0.896846	1.35779	4.99061	3.33841	0.521947	0.740534	6.79981	2.50044	1.02218	2.6668	0.817493	0	0.826142	1.30184	1.11652	0.463189	0.776814	0.395184	4.99991	1.17472	6.38534	99.568	1.29145	3.21582	2.82728	1.79314	0.514858	0.624052	0.934813	0.813618	1.08394	2.4032	1.38028	5.48511	9.99302	0
CTR_CKD_6	2	5.49839	1.21693	3.01829	0.289037	3.49473	0.614843	0.155637	0.240517	0.310202	3.1908	3.65229	0.60683	0	0.975655	1.45345	0.955934	0.312027	0.200614	3.92477	0.85781	0.473495	1.67921	0.650145	0	0.43651	0.283447	0.456848	0.373643	0.39941	0	5.00718	0.457733	3.75881	26.1381	0.38183	3.26939	1.22633	0.587324	0	0.232049	0.491088	0.449254	0.794949	0.406147	0.462292	4.83052	6.26885	0
CTR_CKD_7	2	10.4221	2.73923	2.40068	0.438798	4.0568	2.39699	0.351264	0.831104	0.357835	8.94151	5.6807	0.505052	1.03262	2.18241	3.96008	0.662827	0.758423	0	2.70927	1.41947	1.16804	1.94586	0.69323	0	2.45498	0.642788	0.801628	0.822884	0.468118	0	9.77104	0.427383	4.44364	11.0362	0.942271	2.42719	1.93226	1.06848	0.469306	1.56726	2.13233	0.807081	1.26108	0.938284	0.660541	3.75991	6.11195	0
CTR_CKD_8	2	7.39399	2.61202	3.32654	0.915647	3.97874	6.85135	0.663239	0.481429	0.268209	10.2041	3.53035	0.856937	0.935988	2.17809	2.47445	1.10268	0.344979	0.526105	2.78913	2.30537	1.26616	2.95204	0.860088	0	3.82406	0.952454	0.971285	1.02896	0.868938	0.501187	8.71008	0.904812	8.83901	16.2412	0.811727	2.67042	4.18729	1.32385	0.682882	0	1.61136	1.63916	1.57801	1.24622	1.08981	10.5562	240.994	0
CTR_CKD_9	2	7.69396	1.47814	2.15996	0.172631	4.44648	2.19868	5.33343	0.851176	0.486068	8.70362	2.27627	0	0	2.33565	2.58276	1.64421	0.384245	0.793128	13.6543	2.18788	0.930684	1.21884	0.562121	0	0.76844	1.1965	0.493511	0.713502	1.36619	0.682767	4.81003	0.741812	5.69068	1.9187	0	6.41969	4.15096	1.05949	0	0.494543	1.98055	0.682616	1.47385	8.35311	2.29514	13.1202	8.7819	0
CTR_CKD_10	2	11.9529	2.67301	7.89488	0.71711	9.10364	1.11349	0.540709	0.653381	2.16809	12.3571	8.05197	1.12659	0.911616	1.37999	1.17106	1.98355	0.636371	0.560762	6.81092	1.73275	1.04377	5.89196	0.978662	0	1.33431	0.925062	0.81708	0.805688	0.756683	0.362451	9.14217	1.31187	4.40286	49.9179	0.606019	7.06306	2.86205	0.758768	0.668692	0.602089	1.27723	1.18205	5.04275	2.99278	1.65145	14.4043	9.35261	0
CTR_CKD_11	2	13.2396	2.03224	2.37323	0.314409	5.54407	0	0.527668	0.197552	0.269661	8.47135	3.87136	0	0.951513	0.812039	1.00963	0.561355	0.431762	0.156434	2.75879	1.24181	0.777396	1.33101	0.714882	0	1.05773	0	0.645506	0.532273	0.616517	0.58615	1.45758	0.5354	3.33364	15.139	0.840313	1.91853	1.78181	0.824701	0.250269	0.433585	1.03829	0.722466	0.979452	0.566849	0.40284	4.26448	5.21505	0
CTR_CKD_12	2	7.92658	3.02435	4.28102	0.145891	3.20158	0	0.406488	0.311882	0.306967	7.33922	4.91101	0.306135	1.13526	1.70701	1.34339	0.921935	0.694213	0.491477	2.00997	1.25028	0.486314	1.20803	0.727777	0	0.636083	0	0.272591	0.387798	0.489584	0.286016	2.18982	0.442481	4.42149	30.0267	0	0.485988	1.20223	0.752138	0	0.328187	1.02761	0.509082	0.464066	1.75955	0.142638	2.28756	9.91343	0
BBS_CKD_1	3	3.08047	2.21952	2.56591	0.403721	3.31408	3.27474	1.1294	0.91949	0.476666	4.85764	1.36728	0.693953	2.05566	1.65773	0.762759	0.469141	0.101077	0.24169	6.13805	1.5814	0.504592	2.39923	0.641276	0.031436	0.831986	0.500606	0.344562	0.552024	0.513001	0.031436	2.20163	1.03875	9.38197	2.66711	3.42247	3.86751	1.5878	0.184913	0.170959	0.446868	1.85526	0.605616	1.78236	0	0.605885	4.73698	1.86831	0.031436
BBS_CKD_2	3	5.80809	2.15465	3.56895	0.245622	4.26616	3.65053	0.264728	0.494467	0.269592	7.46754	1.83739	0.316301	0.714674	0.548827	2.63179	0.525461	0.234919	0.164229	2.28334	1.3873	0.739667	1.9982	0.627329	0.031436	0.929831	0.672286	0.509522	0.715551	0.51697	0.385059	4.90415	0.789234	9.70446	4.15943	2.03319	1.95566	1.45598	1.08138	0.319176	0.395622	1.97133	0.681273	1.00618	4.7779	0.597082	6.75414	8.03793	0.031436
BBS_CKD_3	3	3.057	1.63149	2.02529	0.547785	4.2745	3.0834	0.405942	0.2414	1.83054	8.774	2.79631	0.496663	1.03789	1.08527	0.856117	0.554601	0.320665	0.263585	2.05806	1.45925	0.977328	1.57057	0.707778	0.031436	0.627513	1.54346	0.542966	0.401312	0.977769	0.304737	9.93934	0.560436	2.525	7.19324	0.875574	3.24524	2.30241	0.943271	0.326928	0.308313	0.784834	0.532663	1.01766	1.22462	0.947635	3.24251	4.51143	0.031436
BBS_CKD_4	3	9.44922	2.19139	5.65335	0.556303	6.40761	0.031436	0.599289	0.267937	0.480408	7.92835	3.75345	0.507155	0.933729	1.20464	1.35757	0.864274	0.554238	0.402556	5.0139	1.49089	0.601037	3.08646	0.526386	0.031436	0.606241	1.05731	1.43672	0.763926	1.51673	0.443942	6.62113	1.09629	3.59015	7.74524	2.86362	4.49113	2.22844	0.888705	0.031436	0.385074	1.39914	0.952871	0.83455	2.34619	0.600296	8.17821	4.60637	0.031436
BBS_CKD_5	3	4.48572	0.789879	2.77999	0.089544	2.52642	0.031436	0.403515	0.031436	0.315877	6.54021	2.54807	0.897703	0.912721	1.48327	0.660877	1.13598	0.374051	0.031436	3.96975	0.860774	0.031436	2.49214	0.568154	0.031436	0.852715	2.30393	0.482317	0.688866	0.604121	0.728282	4.89914	0.979966	4.40948	12.2986	1.06586	1.84457	1.73784	1.02048	0.61327	0.599472	1.45166	0.93918	22.3674	0.990664	0.710002	2.52031	1.85803	0.031436
BBS_CKD_6	3	6.52767	1.26913	2.91064	0.278746	3.85104	4.35239	0.213579	0.203025	4.80935	7.62868	1.61674	0	1.00469	0.688481	2.16831	0.341968	0.315879	0.305557	1.90115	1.16152	0.464483	1.1772	0.71751	0	0.723846	1.84913	0.638527	0.520455	0.792652	0.545532	2.99298	0.572226	7.71455	11.2696	0.559041	1.42151	1.29353	0.839205	0	0.893001	1.8069	0.45951	1.02804	1.22689	0.722907	2.92484	3.10883	0
BBS_CKD_7	3	4.54081	0.838524	1.04507	0.164545	4.33151	0.031436	0.375024	0.123994	0.127576	5.65853	2.20783	0.112854	0.662928	0.174794	1.20302	0.260827	0.215845	0.234219	4.73198	1.14038	0.495226	1.13114	0.40384	0.031436	0.40925	2.56802	0.875441	0.262409	1.53513	0.290267	4.76872	0.565908	2.13753	15.2219	1.02819	2.9098	1.19859	0.690726	0.621793	0.310135	1.32752	0.417641	0.936116	0.461129	0.335872	1.77903	7.15426	0.031436
BBS_CKD_8	3	4.88056	1.96451	3.36639	0.441562	10.5947	1.84314	1.29228	0.449616	0.999327	9.66504	2.5336	0.636161	0.031436	1.42109	1.29548	0.775357	0.477744	0.433383	6.76924	1.59877	1.30383	2.14231	0.82741	0.031436	1.06023	0.720683	4.53734	0.684531	0.881659	0.402696	5.82383	0.878893	5.21031	9.26948	0.031436	3.93094	1.46887	1.38617	0.031436	0.031436	1.27108	1.12846	0.769604	4.51653	1.28702	3.43629	5.38479	0.031436
BBS_CKD_9	3	3.25405	1.7234	1.65373	0.360147	4.27979	2.14182	0.490427	0.20221	0.507097	6.90553	1.29424	0.179724	0.031436	0.293532	0.413785	0.679214	0.177969	0.573114	1.69674	0.909736	0.531588	1.2605	0.518094	0.031436	0.988164	0.031436	3.31511	0.363195	2.73292	0.15992	6.63045	0.43445	1.30172	1.10692	0.825087	1.93448	2.07624	0.46269	0.031436	0.031436	0.823881	0.566196	0.551334	1.60651	0.828964	4.48015	5.72336	0.031436
BBS_CKD_10	3	7.3161	1.81547	2.40816	0.440849	3.28433	2.77668	0.318922	0.257025	0.308278	6.36669	2.91572	0.451872	0.031436	0.973757	0.546355	0.727572	0.440964	0.224732	2.38751	1.50783	1.22495	1.1003	0.624829	0.031436	0.839353	0.418981	0.898123	0.425458	1.17181	0.142117	11.6434	0.343392	2.09512	6.66315	0.392201	4.71184	2.19709	0.528241	0.031436	0.031436	0.650322	0.437874	0.633409	1.44831	0.460441	5.13403	9.4367	0.031436
BBS_CKD_11	3	8.37294	1.14252	1.38198	0.453176	4.29319	7.69319	0.29574	0.352897	0.156668	7.85914	1.56146	0	0	0.537848	2.07238	0.277867	0.307811	0.228029	1.57829	1.03088	1.19157	0.466298	0.485478	0	1.77553	2.24191	0.853305	0.450525	1.26894	0.368457	4.60117	0	5.11649	11.7168	0.378908	2.70232	1.65411	0.386612	0	0	1.31316	0.585862	0.715573	0.672848	0.649729	1.71244	5.99356	0
BBS_CKD_12	3	22.7268	2.74933	5.8242	0.0740251	3.9809	1.58132	3.95321	0.702734	0.408675	12.0727	2.47809	0	0	1.8835	3.34253	7.22791	0	0.721391	6.73714	1.27277	0.549846	2.55287	0.492397	0	0.833217	0.773937	0.368946	1.22531	0.801727	0.147187	3.62985	0	1.73456	0	3.8762	4.63985	1.94171	0.888203	0	0	0.627918	4.35008	0.874807	2.2039	1.63941	1.84555	5.36676	0
[truncated: 27 more columns]

## Sheet: Table S2
Table S2. List of identified and quantified proteins in the BBS10-flag and GFP-flag interactomes
T: Gene names	T: Protein names	T: Protein IDs	T: Majority protein IDs	Student's T-test Significant BBS10_ctrl	Student's T-test significant	Razor + unique peptides	Unique peptides	Sequence coverage [%]	Mol. weight [kDa]	MS/MS count	Student's T-test p-value BBS10_ctrl	Student's T-test Difference BBS10_ctrl	Student's T-test Test statistic BBS10_ctrl	Intensity BBS10_1	Intensity BBS10_2	Intensity BBS10_3	Intensity BBS10_4	Intensity ctrl_1	Intensity ctrl2	Intensity ctrl3	Intensity ctrl4
TRAFD1	TRAF-type zinc finger domain-containing protein 1	O14545	O14545	+	BBS10_ctrl	3	3	7.4	64.84	9	0.00214313	4.98914	2.5309	22.6702	22.5534	22.4166	21.2907	16.104	15.5749	19.6672	17.6283
MID1	E3 ubiquitin-protein ligase Midline-1	O15344	Q9UJV3	+	BBS10_ctrl	11	11	11	19.6	9	0.00214313	4.98914	8.19485	25.0071	26.2774	25.2851	25.5079	23.5582	16.5865	17.7054	17.0546
SSSCA1	Sjoegren syndrome/scleroderma autoantigen 1	O60232	O60232	+	BBS10_ctrl	8	8	56.8	21.474	32	1.19e-05	8.38835	5.12301	26.9281	26.9823	27.4764	26.6497	17.2469	17.9432	19.8332	19.4597
POP7	Ribonuclease P protein subunit p20	O75817	O75817	+	BBS10_ctrl	2	2	17.9	15.651	5	0.000491796	8.13542	3.70673	25.6173	23.603	25.4944	24.4854	17.2278	13.4831	18.5125	17.435
ANXA1	Annexin A1	P04083	P04083	+	BBS10_ctrl	7	7	26.9	38.714	8	2.89e-05	7.65458	4.56131	23.6603	24.1147	25.307	25.7494	16.0513	16.5493	17.4643	18.1481
GYS1	Glycogen [starch] synthase, muscle	P13807	P13807	+	BBS10_ctrl	6	6	12.2	83.785	7	2.73e-05	6.15644	3.99767	23.9869	23.1553	23.2978	23.2711	15.8521	17.2693	18.1348	17.8292
KPNA1	Importin subunit alpha-5	P52294	P52294	+	BBS10_ctrl	6	2	2	7.2	7	2.73e-05	6.15644	6.43262	23.5751	24.9439	23.8944	24.6824	22.4888	16.5374	16.7489	19.0247
LGALS3BP	Galectin-3-binding protein	Q08380	Q08380	+	BBS10_ctrl	3	3	7.2	65.33	7	0.000236616	6.75863	3.61777	24.4489	24.1083	23.6827	24.1399	19.2	17.0286	17.9669	15.1497
TUBB3	Tubulin beta-3 chain	Q13509	Q13509	+	BBS10_ctrl	4	4	45.8	50.432	7	0.00201013	4.86813	2.51486	25.1621	24.5171	24.775	23.8975	22.1116	18.5651	20.061	18.1416
ACAP2	Arf-GAP with coiled-coil, ANK repeat and PH domain-containing protein 2	Q15057	Q15057	+	BBS10_ctrl	20	20	34.6	88.028	44	0.00251486	8.80671	3.179	27.17	27.1247	28.2056	26.0446	16.8404	17.3151	23.3819	15.7806
CSRP2	Cysteine and glycine-rich protein 2	Q16527	Q16527	+	BBS10_ctrl	4	4	34.7	20.954	10	0.00132472	4.93956	2.63444	24.012	23.4259	21.9106	21.4768	18.6508	16.0348	18.7736	17.6078
PREPL	Prolyl endopeptidase-like	Q4J6C6	Q4J6C6	+	BBS10_ctrl	2	2	4.5	83.926	1	0.000615839	5.31396	2.92979	23.5211	23.01	24.3625	23.684	19.9626	17.4845	19.2263	16.6483
TRIM65	Tripartite motif-containing protein 65	Q6PJ69	Q6PJ69	+	BBS10_ctrl	3	3	8.5	57.353	3	0.00104238	5.31491	2.79873	23.2656	20.9362	23.2804	22.7775	16.5297	15.8967	19.1524	17.4212
QSOX2	Sulfhydryl oxidase 2	Q6ZRP7	Q6ZRP7	+	BBS10_ctrl	2	2	4.4	77.528	6	0.00237803	5.50166	2.6279	23.5723	22.9682	24.4378	23.0576	19.5747	16.0423	20.0215	16.3908
TTC7B	Tetratricopeptide repeat protein 7B	Q86TV6	Q86TV6	+	BBS10_ctrl	4	4	7	94.178	9	0.00413247	5.74978	2.5223	24.3833	22.0314	25.1828	19.9211	16.2645	16.4228	18.1661	17.666
TOR1AIP2	Torsin-1A-interacting protein 2	Q8NFQ8	Q8NFQ8	+	BBS10_ctrl	6	6	26.8	51.263	11	0.000383324	5.09571	2.97172	23.9834	23.0432	24.024	22.0404	19.4714	16.8971	18.4661	17.8736
BBS10	Bardet-Biedl syndrome 10 protein	Q8TAM1	Q8TAM1	+	BBS10_ctrl	35	35	64.6	80.837	178	7.05e-06	12.7785	6.76845	30.3935	31.495	31.4012	28.7839	15.9008	18.1248	18.7085	18.2256
BICD2	Protein bicaudal D homolog 2	Q8TD16	Q96G01	+	BBS10_ctrl	48	48	48	54.6	452	7.05e-06	12.7785	9.06781	18.4968	30.6243	28.9178	29.3867	3.86709	23.9882	21.7405	19.0396
SCRN2	Secernin-2	Q96FV2	Q96FV2	+	BBS10_ctrl	2	2	8.5	46.596	1	0.00211855	4.98599	2.53295	23.0791	22.0847	22.834	23.7661	18.2988	18.42	19.6894	15.4118
MAP3K7 (Tak1)	Mitogen-activated protein kinase kinase kinase 7	O43318	O43318	+	BBS10_ctrl	11	11	29.2	65.582	32	0.00559652	7.14982	2.65145	26.1671	26.2105	27.5995	25.4864	16.9245	18.211	24.0648	17.6639
TNKS1BP1	182 kDa tankyrase-1-binding protein	Q9C0C2	Q9C0C2	+	BBS10_ctrl	8	8	9.1	181.79	6	0.000471487	4.70593	2.79161	24.9593	23.3832	22.3692	24.204	18.8726	19.5113	17.955	19.7533
KLC2	Kinesin light chain 2	Q9BRS2	Q9H0B6	+	BBS10_ctrl	6	6	25.6	68.934	10	0.000240586	5.44921	3.20149	22.6569	22.9448	23.2022	22.8605	18.3573	15.4917	18.499	17.5196
STRN4	Striatin-4	Q9NRL3	Q9NRL3	+	BBS10_ctrl	9	9	27.2	80.595	12	7.34e-05	6.39522	3.83701	23.7504	24.7274	25.9103	24.5765	18.9566	18.3671	16.9379	19.1222
PARVA	Alpha-parvin	Q9NVD7	Q9NVD7	+	BBS10_ctrl	3	3	12.9	42.243	9	0.000720973	6.18082	3.12967	24.961	22.974	24.7541	21.567	16.6302	16.2713	18.5977	18.0336
TRMT1	tRNA (guanine(26)-N(2))-dimethyltransferase	Q9NXH9	Q9NXH9	+	BBS10_ctrl	6	6	12.9	72.233	12	0.00198912	5.3363	2.63703	24.9015	24.3288	21.2998	22.5825	19.1923	16.3508	17.736	18.4883
CAMSAP3	Calmodulin-regulated spectrin-associated protein 3	Q9P1Y5	Q9P1Y5	+	BBS10_ctrl	16	16	21.7	134.75	31	0.000644384	7.11251	3.38938	26.9129	26.4149	27.4051	23.3766	18.5017	18.595	20.7095	17.8533
SLAIN2	SLAIN motif-containing protein 2	Q9P270	Q9P270	+	BBS10_ctrl	4	4	9.5	62.543	11	6.42e-06	5.60758	4.05318	22.9963	23.5373	23.425	22.1996	16.8236	17.5304	17.9619	17.4119
CFDP1	Craniofacial development protein 1	Q9UEE9	Q9UEE9	+	BBS10_ctrl	3	3	12.7	33.592	5	0.000335035	5.6596	3.18945	22.7943	22.7258	23.0295	24.6072	17.7529	16.1432	19.2269	17.3953
NUDT4	Diphosphoinositol polyphosphate phosphohydrolase 2	A0A024RBG1	Q9NZJ9				3	3	21	6.6356	28538000	0.0667179	0.209912	2.81301	1.24575	23.6383	21.3227	22.1093	21.6762	16.1974	19.1617
UBA6	Ubiquitin-like modifier-activating enzyme 6	A0AVT1	A0AVT1			23	23	32.2	117.97	73	0.885026	0.105835	0.0622006	27.7183	26.2474	27.5816	25.5405	26.5013	25.4291	27.4737	27.2603
ESYT2	Extended synaptotagmin-2	A0FGR8	A0FGR8			17	17	29.9	102.36	44	0.827427	0.152211	0.0912305	26.6756	25.6865	26.6158	23.9932	25.7265	24.8922	25.8583	25.8853
KIAA1598	Shootin-1	A0MZ66	A0MZ66			3	3	6.3	71.639	3	0.0325135	-3.49714	-1.54503	19.9707	19.0052	18.4051	14.5956	21.8894	20.1233	22.0396	21.9128
ILVBL	Acetolactate synthase-like protein	A1L0T0	A1L0T0			10	10	25.5	67.867	17	0.249923	1.19524	0.616585	26.3487	23.3978	25.9556	24.5766	22.5232	24.187	25.5442	23.2432
CNOT1	CCR4-NOT transcription complex subunit 1	A5YKK6	A5YKK6			24	24	12.8	266.94	53	0.801789	0.257772	0.130033	26.6341	26.1416	26.0465	22.9325	25.8634	24.4814	26.2022	24.1765
PGP	Phosphoglycolate phosphatase	A6NDG6	A6NDG6			5	5	22.4	34.006	23	0.732163	-0.161094	-0.11116	26.1731	24.579	25.8029	24.7648	25.4201	25.1987	26.1454	25.1999
SMCHD1	Structural maintenance of chromosomes flexible hinge domain-containing protein 1	A6NHR9	A6NHR9			27	27	20	226.37	90	0.802745	0.155073	0.0972905	26.9264	26.7928	26.9504	24.9618	26.4009	25.241	26.7622	26.607
SNRPG	SNRPGP15	Small nuclear ribonucleoprotein G	Putative small nuclear ribonucleoprotein G-like protein 15					2	8.496	0	650450000	12	0.757314	0.963679	0.335931	0.164792	27.7936	24.5808	26.7847	24.3637
NUDT19	Nucleoside diphosphate-linked moiety X motif 19, mitochondrial	A8MXV4	A8MXV4			9	9	47.7	42.233	21	0.111277	2.14488	0.997906	26.9714	22.9364	25.5642	24.5317	21.2595	23.3773	24.767	22.0203
		CON__P00761	CON__P00761			5	5	25.1	24.409	220	0.116641	-0.813781	-0.563494	32.7013	32.9957	33.1335	33.3854	34.0585	34.8642	32.8328	33.7156
KRT14	Keratin, type I cytoskeletal 14	CON__P02533	P02533	CON__P02533	P02533	1	4		+	9	6	24.8	18	51.621	0	37.226	113880000	31	0.0709795	0.574036	1.09134
		CON__P02662	CON__P02662			4	4	28.1	22.975	12	0.286811	-2.59942	-0.806274	19.0424	17.8177	27.2468	23.7446	23.9478	25.4803	23.6102	25.2109
KRT8	Keratin, type II cytoskeletal 8	CON__P05787	P05787	1	4			+	16	35.2	31.5	0	42.882	777440000	31	0.096388	0.254683	-2.61734	-1.1239	26.3271	24.7669
KRT16	Keratin, type I cytoskeletal 16	CON__P08779	P08779		+		12	5	15.6	11.231	33033000	0.217988	0.538214	1.73587	0.767549	21.5775	22.9	22.8212	21.3183	21.8675	17.949
KRT10	Keratin, type I cytoskeletal 10	CON__P13645	P13645	Q7Z3Z0	Q7Z3Y8	CON__Q99456	Q7Z3Y9	Q99456	Color2 [A=255, R=169, G=169, B=169]			29	29	23	51.6	51.6	45.4	59.51	0
KRT5	Keratin, type II cytoskeletal 5	CON__P13647	P13647		+		10	4	6.9	5.9948	33940000	0.088316	0.171896	3.8383	1.32898	21.7504	23.1343	23.3556	20.1866	15.4807	16.0807
KRT2	Keratin, type II cytoskeletal 2 epidermal	CON__P35908v2	P35908		+		28	26	55.9	296.1	3041700000	0.676987	0.973702	0.188942	0.131964	29.2002	27.6041	28.6553	28.5514	28.7499	27.5771
ORC4	Origin recognition complex subunit 4	CON__Q2YDI2	O43929		+		3	3	9.9	6.6444	55106000	0.36622	0.611271	2.13831	0.670683	22.6847	21.9928	21.9603	22.5621	15.6485	17.2716
NACA	Nascent polypeptide-associated complex subunit alpha, muscle-specific form	Nascent polypeptide-associated complex subunit alpha	E9PAV3						8	205.42	0	2235800000	50	0.928461	0.98983	0.041183	0.0286012	28.9016	27.4741	28.3752	27.1584
AGPS	Alkyldihydroxyacetonephosphate synthase, peroxisomal	O00116	O00116			18	18	36.9	72.911	79	0.90325	0.0881324	0.0519921	27.7185	25.4828	26.997	25.1254	26.4611	25.4775	27.0029	26.0297
KIF2A	Kinesin-like protein KIF2A	O00139	O00139			3	3	5.2	79.954	7	0.182701	2.91202	0.992777	23.2344	23.5898	23.9207	22.6794	22.8509	15.6455	24.122	19.1578
DDX39A	ATP-dependent RNA helicase DDX39A	O00148	O00148			4	4	41.7	49.129	13	0.323479	2.45303	0.747693	26.2374	23.0784	26.2335	23.5838	16.069	23.392	25.0117	24.8483
PDLIM1	PDZ and LIM domain protein 1	O00151	O00151			16	16	75.7	36.071	57	0.116718	1.18867	0.720862	28.2663	26.107	28.3524	27.3626	26.3019	25.9348	25.6739	27.4231
ACOT7	Cytosolic acyl coenzyme A thioester hydrolase	O00154	O00154			11	11	33.2	41.796	47	0.756367	0.183621	0.117303	28.1468	25.8821	27.3757	26.0652	26.5486	26.4286	27.1674	26.5906
MYO1C	Unconventional myosin-Ic	O00159	O00159			40	39	49.4	121.68	144	0.377551	1.85912	0.629884	30.1932	26.402	29.8379	28.3653	30.0016	25.9223	22.2961	29.142
SNAP23	Synaptosomal-associated protein 23	O00161	O00161			9	9	64.5	23.354	28	0.159415	2.46839	0.972934	26.7594	23.1787	26.8329	26.1036	25.7739	19.7743	24.2374	23.2154
HAX1	HCLS1-associated protein X-1	O00165	O00165			9	9	56.6	31.62	34	0.964821	-0.0177426	-0.0128022	25.9119	25.1235	25.6039	24.1821	25.2117	25.006	25.3678	25.3069
AIP	AH receptor-interacting protein	O00170	O00170			9	9	32.4	37.636	31	0.598926	-0.330612	-0.207197	26.7552	24.9697	26.2534	25.0843	24.9834	26.0525	26.8037	26.5455
GTPBP1	GTP-binding protein 1	O00178	O00178			7	7	14.8	72.453	23	0.646834	-0.615688	-0.270375	25.945	24.1388	21.9315	25.0135	25.2818	25.525	26.5303	22.1544
STXBP3	Syntaxin-binding protein 3	O00186	O00186			6	6	13.5	67.764	18	0.778421	0.314301	0.151994	25.0273	22.8178	25.1558	23.284	21.1328	24.2535	24.8757	24.7659
SMAP	Small acidic protein	O00193	O00193			4	4	25.7	20.332	26	0.983267	-0.0122294	-0.00784249	26.4603	24.2386	25.9145	25.0488	25.2713	25.2392	26.2229	24.9778
AP3B1	AP-3 complex subunit beta-1	O00203	Q13367			11	11	11	12.5	222800000	26	0.42514	1.70535	0.893574	26.2562	23.9405	25.2442	24.5301	23.0659	21.5976	25.2898
PSMD11	26S proteasome non-ATPase regulatory subunit 11	O00231	O00231			28	28	65.4	47.463	182	0.950439	0.0388198	0.0242763	29.8092	29.7486	30.1507	28.1644	29.5462	28.2601	29.8804	30.0309
PSMD12	26S proteasome non-ATPase regulatory subunit 12	O00232	O00232			27	27	57.5	52.904	100	0.453756	0.293869	0.214982	28.5792	28.4795	28.8918	27.3542	28.0773	27.6709	28.3917	27.9893
PSMD9	26S proteasome non-ATPase regulatory subunit 9	O00233	O00233			5	5	26	24.682	20	0.547374	0.674291	0.327675	25.2001	23.8851	22.744	23.0104	23.4591	20.4213	23.7186	24.5434
ATOX1	Copper transport protein ATOX1	O00244	O00244			3	3	39.7	7.4016	14	0.0974143	-1.49387	-0.848129	25.5022	22.0322	24.355	24.4286	25.6057	26.158	25.1936	25.3362
PGRMC1	Membrane-associated progesterone receptor component 1	O00264	O00264			10	9	62.6	21.671	78	0.981236	-0.0203905	-0.011132	29.1337	27.2106	28.5028	25.5304	27.1081	27.3535	28.1971	27.8005
SUPT5H	Transcription elongation factor SPT5	O00267	O00267			18	18	28.4	121	54	0.926555	-0.0695739	-0.0403604	26.4541	25.0697	26.6435	25.0327	24.4833	26.3746	27.1647	25.4558
DFFA	DNA fragmentation factor subunit alpha	O00273	O00273			12	12	44.7	36.521	40	0.682491	0.182628	0.128149	26.6671	24.9272	26.2512	25.5882	25.1987	25.728	26.1115	25.6651
CLIC1	Chloride intracellular channel protein 1	O00299	O00299			15	15	68.5	26.922	100	0.796448	0.10578	0.0759772	29.3837	28.1161	29.1612	28.531	28.0095	28.5671	29.2124	28.9799
EIF3F	Eukaryotic translation initiation factor 3 subunit F	O00303	O00303			12	12	47.9	37.563	100	0.575774	0.295178	0.196913	30.1247	29.9048	30.3834	28.3279	29.4541	28.9722	29.8635	29.2704
IPO5	Importin-5	O00410	O00410			42	40	58.9	123.63	216	0.910978	-0.0436563	-0.031764	29.9779	28.741	29.952	29.1309	29.2804	29.1266	30.0987	29.4706
IGF2BP3	Insulin-like growth factor 2 mRNA-binding protein 3	O00425	O00425			8	8	22.6	63.704	31	0.0983111	1.12329	0.713457	26.1525	24.3936	25.0597	25.7999	25.0706	24.702	23.1739	23.966
DNM1L	Dynamin-1-like protein	O00429	O00429			20	20	42.1	81.876	90	0.816996	0.141843	0.0893982	28.3669	26.5946	27.9236	26.349	27.2721	26.7116	28.0204	26.6626
RTCA	RNA 3-terminal phosphate cyclase	O00442	O00442			8	8	31.1	39.336	29	0.148742	1.65231	0.827149	26.6133	25.1484	25.9486	24.3046	24.5472	23.461	25.7317	21.6657
GOLIM4	Golgi integral membrane protein 4	O00461	O00461			5	5	10.1	81.879	22	0.659796	0.190689	0.135048	23.1786	23.4695	23.0317	22.3267	22.05	22.4544	23.3713	23.3679
PLOD2	Procollagen-lysine,2-oxoglutarate 5-dioxygenase 2	O00469	O00469			12	12	20.9	84.685	47	0.11575	-2.04673	-0.968289	26.3385	24.6209	25.4896	21.3582	26.2725	26.0042	26.6411	27.0762
PSMD14	26S proteasome non-ATPase regulatory subunit 14	O00487	O00487			11	11	65.2	34.577	73	0.461295	0.774381	0.390289	28.9369	28.0886	28.7065	25.4433	26.6632	25.7604	28.4805	27.1737
KPNA3	Importin subunit alpha-4	O00505	O00505			9	7	31.3	57.81	33	0.138163	1.25623	0.724162	27.3585	25.7844	27.875	25.7224	25.0136	24.7815	26.8861	25.0341
SDCBP	Syntenin-1	O00560	O00560			7	7	45.6	32.444	28	0.696225	-0.308288	-0.175923	26.2196	24.8412	26.1243	23.8892	26.3064	24.5735	26.5783	24.8493
NOP56	Nucleolar protein 56	O00567	O00567			7	7	15.5	66.049	24	0.957434	-0.0471487	-0.0255221	25.3448	23.2472	23.9644	21.8034	22.78	23.2218	24.704	23.8426
DDX3X	DDX3Y	ATP-dependent RNA helicase DDX3X	ATP-dependent RNA helicase DDX3Y	4					10	22.4	73.243	101.64	750710000	52	0.905954	0.986881	0.0709128	0.0450103	27.3495	25.281	26.7945
RNASET2	Ribonuclease T2	O00584	O00584			3	3	16.8	29.48	13	0.370484	-2.15294	-0.667705	25.8035	22.1371	25.277	16.6029	22.9258	25.5416	25.9492	24.0157
PIR	Pirin	O00625	O00625			4	4	18.6	32.113	13	0.496941	0.494857	0.293763	24.4688	22.1284	23.5559	23.7073	22.8387	23.8231	23.5469	21.6722
KPNA4	Importin subunit alpha-3	O00629	O00629			6	6	32.1	57.886	27	0.511919	0.637854	0.333047	27.8373	25.7427	26.5926	25.8839	26.4838	24.1863	27.7387	25.0963
PPP6C	Serine/threonine-protein phosphatase 6 catalytic subunit	Serine/threonine-protein phosphatase 6 catalytic subunit, N-terminally processed	O00743			7	7	7	34.4	390220000	29	0.658806	0.775233	0.619726	26.1269	25.5229	26.2314	25.4845	25.4437	24.6865	25.0101
NME4	Nucleoside diphosphate kinase, mitochondrial	O00746	O00746			3	3	23	20.658	6	0.00424143	-3.78407	-2.04908	18.9544	17.565	17.7463	16.8489	21.6514	20.2258	23.5534	20.8203
PDXK	Pyridoxal kinase	O00764	O00764			13	13	74	35.102	44	0.0603546	1.02153	0.708205	27.3721	26.7509	27.2208	26.8457	25.4922	25.1418	26.8165	26.6528
SCD	Acyl-CoA desaturase	O00767	O00767			2	2	7.2	41.522	14	0.780039	-0.199493	-0.118539	25.0239	23.8873	24.5169	22.1157	24.6104	23.4109	24.0418	24.2786
TXNDC9	Thioredoxin domain-containing protein 9	O14530	O14530			4	4	18.6	26.534	17	0.298422	1.60657	0.666224	24.5012	23.7985	24.6794	23.1926	24.2849	23.1069	23.9579	18.3957
DPYSL4	Dihydropyrimidinase-related protein 4	O14531	O14531			5	5	13.1	61.877	11	0.284568	2.33516	0.781605	25.3368	23.711	23.8858	20.4316	16.4122	20.4741	23.6009	23.5373
COPE	Coatomer subunit epsilon	O14579	O14579			15	15	71.8	34.482	69	0.635437	0.259693	0.170822	28.2569	26.8818	28.6251	27.0474	27.466	26.6252	27.8664	27.8148
AP3D1	AP-3 complex subunit delta-1	O14617	O14617			15	15	19	130.16	33	0.160199	1.106	0.654347	26.6907	24.4596	26.871	25.5358	25.3234	25.296	24.9022	23.6114
DVL2	Segment polarity protein dishevelled homolog DVL-2	O14641	O14641			2	2	5.3	78.947	6	0.0363249	4.55848	1.68947	23.809	22.3698	23.7087	23.0199	16.4094	16.5155	23.4998	18.2488
IRS4	Insulin receptor substrate 4	O14654	O14654			35	35	40.8	133.77	139	0.021399	1.93837	1.19109	29.2931	27.0113	29.0386	27.6904	26.4973	25.627	27.0884	26.0673
STX16	Syntaxin-16	O14662	O14662			3	3	16.3	37.031	5	0.39349	-1.76675	-0.604585	24.3631	20.7985	23.7997	16.3053	24.0999	21.7886	23.8406	22.6045
APAF1	Apoptotic protease-activating factor 1	O14727	O14727			2	2	2.5	141.84	9	0.227318	3.65347	0.982936	25.6503	24.412	25.5303	22.5978	16.2276	16.4786	25.2588	25.6114
PDCD5	Programmed cell death protein 5	O14737	O14737			5	5	37.6	14.285	23	0.858029	-0.204302	-0.0975596	27.0196	22.8041	25.9385	23.6167	23.7193	25.7679	24.97	25.7388
PRMT5	Protein arginine N-methyltransferase 5	Protein arginine N-methyltransferase 5, N-terminally processed	O14744			54	54	54	85.6	93366000000	870	0.129128	2.79047	1.44875	34.2791	33.8252	34.8636	33.2349	30.5191	32.4368	32.8911
SLC9A3R1	Na(+)/H(+) exchange regulatory cofactor NHE-RF1	O14745	O14745			7	7	33	38.868	15	0.588085	0.52804	0.274575	24.2812	20.8781	23.9059	23.5254	22.303	22.7538	23.9228	21.4989
TPP1	Tripeptidyl-peptidase 1	O14773	O14773			8	8	27.7	61.247	42	0.358715	-0.633432	-0.386849	27.4935	25.0187	26.7434	26.6498	26.6162	26.4045	27.9878	27.4306
TCERG1	Transcription elongation regulator 1	O14776	Q5VWI1			19	19	19	18	711340000	56	0.865523	-0.610689	-0.361639	27.286	25.1263	25.9937	24.9676	26.769	25.1556	27.0823
POLR3A	DNA-directed RNA polymerase III subunit RPC1	O14802	O14802			6	6	7.1	155.64	8	0.608548	-0.599792	-0.284203	19.376	22.153	24.1999	23.0862	21.716	23.2572	23.5923	22.6486
PSMA7	Proteasome subunit alpha type-7	O14818	Q8TAA3			17	17	17	64.5	7206200000	117	0.967162	0.19414	0.146727	30.161	29.4251	30.3398	29.2178	29.8766	29.1013	29.7647
SCAMP3	Secretory carrier-associated membrane protein 3	O14828	O14828			6	6	30.8	38.287	29	0.996299	-0.00205469	-0.00144189	25.9266	25.2221	24.7821	25.2013	24.4549	25.599	26.0775	25.0089
MGST3	Microsomal glutathione S-transferase 3	O14880	O14880			4	4	34.9	16.516	17	0.722948	-0.375704	-0.186824	25.518	23.87	25.2549	23.2853	25.3371	23.7001	23.3277	27.0662
GEMIN2	Gem-associated protein 2	O14893	O14893			2	2	10.4	31.585	9	0.180848	2.08475	0.876988	23.6455	21.0354	23.0367	20.2829	16.7449	19.9641	21.7686	21.1839
GIPC1	PDZ domain-containing protein GIPC1	O14908	O14908			8	8	41.4	36.049	28	0.0921057	2.09787	1.02454	26.6373	23.5693	26.3134	22.892	23.0025	21.9135	22.2114	23.8931
HAT1	Histone acetyltransferase type B catalytic subunit	O14929	O14929			12	12	43.9	49.512	70	0.173239	-0.789572	-0.522561	28.7184	26.7111	28.4875	27.2475	28.4831	28.5746	29.0271	28.2381
CASK	Peripheral plasma membrane protein CASK	O14936	O14936			9	9	13	105.12	19	0.322338	2.16215	0.719474	25.5615	23.104	24.8782	21.5845	19.0612	18.0768	25.3323	24.0093
MYL12A	MYL12B	MYL9	Myosin regulatory light chain 12A	P24844	Color2 [A=255, R=169, G=169, B=169]	4				12	63.2	63.2	19.794	0	323.31	5881100000	92	0.324127	0.841261	-0.650891	-0.405268
HGS	Hepatocyte growth factor-regulated tyrosine kinase substrate	O14964	O14964			9	9	12.5	86.191	13	0.65327	-0.287015	-0.178553	24.7551	22.9503	23.9242	24.0853	23.111	23.722	24.9108	25.1191
CLGN	Calmegin	O14967	O14967			9	9	28.2	70.038	27	0.149446	0.944863	0.601191	25.0441	25.7442	26.4744	24.2945	23.768	24.1073	24.6229	25.2794
DSCR3	Down syndrome critical region protein 3	O14972	O14972			4	4	16.2	33.01	12	0.20021	2.38352	0.897276	24.0356	22.9616	23.7618	19.6084	20.1009	17.3015	23.6427	19.7882
PPP1R12A	Protein phosphatase 1 regulatory subunit 12A	O14974	O14974			10	10	11.2	115.28	29	0.720229	-0.731128	-0.248072	25.9264	17.2612	23.9207	23.5299	24.5838	22.1366	23.8336	23.0087
HNRNPDL	Heterogeneous nuclear ribonucleoprotein D-like	O14979	O14979			8	8	22.9	46.437	27	0.967131	-0.0334706	-0.0188122	26.5414	24.1789	23.945	25.4184	24.987	24.0921	26.432	24.7066
XPO1	Exportin-1	O14980	O14980			37	37	46.2	123.38	284	0.853283	-0.0759845	-0.0545245	30.6947	29.881	30.7945	29.2893	30.2871	29.8039	30.6166	30.2557
BTAF1	TATA-binding protein-associated factor 172	O14981	O14981			5	5	4.9	206.89	14	0.550573	-0.373502	-0.234789	23.9904	22.1455	24.6061	23.0296	23.7889	23.5387	24.4969	23.4411
SPTBN2	Spectrin beta chain, non-erythrocytic 2	O15020	O15020			18	18	16.4	271.32	43	0.299944	2.90181	0.81552	26.4844	20.0465	27.2177	25.889	25.1532	19.2752	18.0147	25.5872
PLXNB2	Plexin-B2	O15031	O15031			13	13	10.6	205.12	19	0.632425	-1.13504	-0.34888	25.1776	22.3937	24.6197	16.1163	23.097	20.7806	24.6549	24.315
SETD1A	Histone-lysine N-methyltransferase SETD1A	O15047	O15047			4	4	3.7	186.03	7	0.459066	-1.65658	-0.535363	23.9069	20.8458	21.7827	14.6135	20.5991	23.642	21.9034	21.6308
PFAS	Phosphoribosylformylglycinamidine synthase	O15067	O15067			31	31	44.4	144.73	143	0.248012	-0.558642	-0.388849	29.2684	27.4612	28.9881	28.235	29.1435	28.6965	29.4442	28.903
LSM1	U6 snRNA-associated Sm-like protein LSm1	O15116	O15116			3	3	30.1	15.179	17	0.894541	0.163558	0.074931	25.1159	23.4773	24.3184	21.7359	23.4935	20.9432	25.3672	24.1893
NPC1	Niemann-Pick C1 protein	O15118	O15118			3	3	3.4	142.17	6	0.148302	3.93362	1.1666	23.9988	21.9174	23.2404	23.9575	15.8278	16.6907	26.0512	18.8099
SCAMP1	Secretory carrier-associated membrane protein 1	O15126	O15126			4	4	21.6	37.92	19	0.969646	0.0349865	0.0185898	24.6017	23.0107	24.2282	21.8132	22.4869	22.3291	24.9644	23.7333
SCAMP2	Secretory carrier-associated membrane protein 2	O15127	O15127			3	3	10.3	36.648	12	0.214808	0.976889	0.573163	25.9087	23.3232	24.7641	23.3034	23.4823	22.5523	24.0884	23.2689
ARPC1B	Actin-related protein 2/3 complex subunit 1B	O15143	O15143			6	6	31.5	40.949	14	0.285145	-2.8587	-0.831866	25.308	22.1312	24.7677	15.1762	22.8323	25.2133	26.2392	24.533
ARPC2	Actin-related protein 2/3 complex subunit 2	O15144	O15144			19	19	72.7	34.333	54	0.354689	-0.632953	-0.388026	27.1138	25.7814	27.2624	25.1087	26.4482	26.342	27.8717	27.1361
ARPC3	Actin-related protein 2/3 complex subunit 3	O15145	O15145			7	7	32.6	20.546	30	0.248071	-0.503811	-0.361452	26.3813	24.7244	26.0986	26.1312	26.1913	26.2697	26.1966	26.6933
POLR1C	DNA-directed RNA polymerases I and III subunit RPAC1	O15160	O15160			6	6	24.9	39.249	31	0.815712	0.169398	0.0999037	26.3858	25.1923	26.2913	23.708	24.4562	25.2081	25.9601	25.2755
PGRMC2	Membrane-associated progesterone receptor component 2	O15173	O15173			7	7	37.7	23.818	29	0.977437	-0.0230432	-0.0129338	26.7278	24.6342	26.3096	24.3914	25.3826	24.172	26.5632	26.0374
NKRF	NF-kappa-B-repressing factor	O15226	O15226			6	6	11.9	77.672	13	0.874424	0.28019	0.103814	24.7128	17.586	23.8978	20.5409	20.1767	21.4359	22.3485	21.6556
GNPAT	Dihydroxyacetone phosphate acyltransferase	O15228	O15228			7	7	18.5	77.187	15	0.0443799	3.82545	1.52465	25.0109	23.9545	25.0984	22.9543	22.0262	17.5733	23.5846	18.5322
RER1	Protein RER1	O15258	O15258			3	3	24	22.958	13	0.371003	0.818932	0.443362	25.1761	23.0554	24.6633	21.9339	22.0031	22.526	23.8842	23.1397
SURF4	Surfeit locus protein 4	O15260	O15260			4	4	21.2	30.394	31	0.0818918	0.841278	0.599617	26.5206	26.1496	26.9087	25.7365	24.8001	26.0915	25.9491	25.1097
SPTLC1	Serine palmitoyltransferase 1	O15269	O15269			6	6	18.6	52.743	19	0.907012	-0.259908	-0.0829485	25.3307	20.7991	25.9122	20.9577	24.8289	18.8087	26.2911	24.1106
OGT	UDP-N-acetylglucosamine--peptide N-acetylglucosaminyltransferase 110 kDa subunit	O15294	O15294			10	10	13	116.92	27	0.953842	0.04568	0.0259987	24.6629	24.8973	25.2966	22.3263	23.3675	24.0665	25.027	24.5393
PMM2	Phosphomannomutase 2	O15305	O15305			2	2	15	28.082	6	0.113687	2.49078	1.06176	22.0675	20.7699	21.136	22.8027	20.2124	15.5169	19.8308	21.2529
HMGB3	High mobility group protein B3	O15347	O15347			9	9	49	22.98	47	0.770599	-0.170154	-0.109234	28.1694	25.8297	27.0095	26.2166	27.2636	26.6241	27.4107	26.6074
PPM1G	Protein phosphatase 1G	O15355	O15355			18	18	52.2	59.271	106	0.94142	-0.0363364	-0.0246471	28.2947	26.254	27.3921	27.351	27.1176	27.0531	28.0234	27.2432
INPPL1	Phosphatidylinositol 3,4,5-trisphosphate 5-phosphatase 2	O15357	O15357			3	3	2.9	138.6	10	0.49951	0.355269	0.237715	24.4499	22.3509	24.1375	22.9831	23.0901	23.0204	23.2893	23.1006
EIF3D	Eukaryotic translation initiation factor 3 subunit D	O15371	O15371			27	27	65.7	63.972	168	0.419397	0.430831	0.287782	30.1158	29.7737	30.3913	28.3426	29.2256	28.8898	29.7833	29.0014
EIF3H	Eukaryotic translation initiation factor 3 subunit H	O15372	O15372			21	21	72.2	39.93	141	0.543686	0.507797	0.283828	29.6678	29.6761	30.2759	27.3478	29.166	27.4066	29.4006	28.9633
HDAC3	Histone deacetylase 3	O15379	O15379			3	3	9.6	48.847	4	0.0840801	2.98033	1.22098	22.0016	20.2559	21.2778	21.9936	17.6091	15.539	22.1496	18.31
BCAT2	Branched-chain-amino-acid aminotransferase, mitochondrial	O15382	O15382			9	9	27.3	44.287	25	0.958505	-0.0479398	-0.0254478	26.2858	23.9881	25.7711	23.1739	24.0893	24.294	26.2724	24.7551
IPO8	Importin-8	O15397	O15397			19	19	20.4	119.94	37	0.0460634	2.40613	1.22787	26.299	26.2454	26.9991	24.9856	23.2818	23.048	26.2439	22.3309
P4HA2	Prolyl 4-hydroxylase subunit alpha-2	O15460	O15460			8	8	22.6	60.901	19	0.868579	0.13415	0.0754984	25.5471	23.8764	24.8123	23.2453	22.6991	25.0914	25.2197	23.9343
YKT6	Synaptobrevin homolog YKT6	O15498	O15498			5	5	33.8	22.417	12	0.780537	0.283217	0.143632	25.6664	23.6014	24.3871	23.132	23.7738	22.7243	26.2108	22.9449
ARPC5	Actin-related protein 2/3 complex subunit 5	O15511	O15511			4	4	49.7	16.32	17	0.463561	-0.82731	-0.402196	26.4817	22.7563	25.7528	22.9486	24.8493	24.2622	26.0343	26.1029
DHX15	Pre-mRNA-splicing factor ATP-dependent RNA helicase DHX15	O43143	O43143			27	27	42	90.932	144	0.471265	-0.397727	-0.262104	29.0898	27.6086	28.5313	27.3482	28.9	27.6378	29.0923	28.5386
PJA2	E3 ubiquitin-protein ligase Praja-2	O43164	O43164			2	2	4.7	78.213	9	0.165104	1.26791	0.703502	22.0769	21.2313	23.91	20.499	20.2739	19.9823	21.0134	21.3761
CYB5B	Cytochrome b5 type B	O43169	O43169			6	6	62	16.694	53	0.52903	-0.32276	-0.217605	28.6125	26.4445	27.983	27.8753	27.8627	27.7173	28.2862	28.34
PRPF4	U4/U6 small nuclear ribonucleoprotein Prp4	O43172	O43172			15	15	35.2	58.449	32	0.188953	1.92361	0.836962	26.4123	25.1583	26.2952	24.658	24.9375	20.0325	24.9164	24.943
PHGDH	D-3-phosphoglycerate dehydrogenase	O43175	O43175			35	35	68.5	56.65	421	0.199076	0.414756	0.322168	32.0239	31.2734	32.0788	31.3369	30.967	30.962	31.7537	31.3712
DYNC1LI2	Cytoplasmic dynein 1 light intermediate chain 2	O43237	O43237			8	7	30.3	54.099	33	0.0524291	-1.14561	-0.776706	25.6346	24.3574	24.5635	24.3814	26.6302	24.9429	25.7064	26.2399
PSMD3	26S proteasome non-ATPase regulatory subunit 3	O43242	O43242			33	33	60.7	60.977	194	0.399316	0.340705	0.247678	29.8379	29.4086	29.8299	28.7097	29.3602	28.3141	29.4533	29.2957
PAPSS1	Bifunctional 3-phosphoadenosine 5-phosphosulfate synthase 1	Sulfate adenylyltransferase	Adenylyl-sulfate kinase				13	13	36.1	83.053	572730000	0.315341	0.845808	0.622633	0.396988	27.3135	25.4328	26.5845	25.4281	24.956	25.0593
ZW10	Centromere/kinetochore protein zw10 homolog	O43264	O43264			12	12	21.2	88.828	35	0.352364	0.536064	0.349954	26.4892	26.0408	26.4135	25.3925	25.1223	24.9698	25.1493	26.9504
SART1	U4/U6.U5 tri-snRNP-associated protein 1	O43290	O43290			4	4	7.1	90.254	8	0.91365	-0.100586	-0.0532355	23.1385	19.9444	19.3309	20.2036	20.182	21.2085	20.413	21.2163
MAP3K7	Mitogen-activated protein kinase kinase kinase 7	O43318	O43318			5	5	10.7	67.195	16	0.43291	1.48414	0.536553	23.7842	23.6248	25.1046	19.0774	18.2068	22.122	23.8337	21.4917
EEF1E1	Eukaryotic translation elongation factor 1 epsilon-1	O43324	O43324			10	10	69.5	19.81	49	0.135231	0.69444	0.495143	28.3405	27.1666	28.0067	27.4087	26.2288	26.9778	27.618	27.32
HNRNPR	Heterogeneous nuclear ribonucleoprotein R	O43390	O43390			21	16	42.7	70.942	98	0.736831	-0.212669	-0.13258	29.3217	26.8955	28.1374	27.2806	27.9641	27.9024	28.9283	27.6911
TXNL1	Thioredoxin-like protein 1	O43396	O43396			7	7	40.8	32.251	31	0.124576	1.80849	0.898239	26.838	25.1993	26.2299	23.3863	22.1206	23.0282	25.2728	23.9978
TPD52L2	Tumor protein D54	O43399	O43399			9	9	59.2	22.237	50	0.797675	-0.11687	-0.0813813	27.6467	26.2467	27.3743	28.0825	27.5574	27.9492	27.2105	27.1006
EIF4G3	Eukaryotic translation initiation factor 4 gamma 3	O43432	O43432			7	7	8.5	176.65	19	0.556455	0.524859	0.284783	24.1914	21.4881	24.1582	22.5996	22.5002	22.1027	24.086	21.649
PPIH	Peptidyl-prolyl cis-trans isomerase H	O43447	O43447			6	6	45.2	19.208	20	0.469648	-0.566788	-0.326759	26.5861	23.3721	24.7485	25.3651	25.2204	25.7242	26.3816	25.0128
HTRA2	Serine protease HTRA2, mitochondrial	O43464	P83110			3	3	3	10.3	66672000	7	0.59023	-2.17481	-0.699735	21.6267	22.2103	23.1184	14.9615	20.5995	23.5236	24.9675
AKR7A2	Aflatoxin B1 aldehyde reductase member 2	O43488	Q8NHP1				9	9	39	72.915	895700000	0.13084	0.576524	-1.24361	-0.726845	26.7115	23.798	26.7016	26.2156	26.9941	27.292
EPB41L2	Band 4.1-like protein 2	O43491	Q9H4G0			45	45	42	57.9	4247400000	191	0.986965	0.126113	0.0715318	29.7709	26.7391	29.7754	28.9014	28.8333	28.1482	28.365
DENR	Density-regulated protein	O43583	O43583			7	7	47.5	22.092	47	0.154599	0.939865	0.595896	26.8075	24.6287	26.132	25.4629	24.2942	24.3478	25.7651	24.8646
XPOT	Exportin-T	O43592	O43592			25	25	38.1	109.96	89	0.211259	0.915452	0.553393	27.6602	27.9352	28.2154	26.0853	27.0291	25.2539	27.2398	26.7116
DNPH1	2-deoxynucleoside 5-phosphate N-hydrolase 1	O43598	O43598			8	8	64.4	19.108	36	0.736588	-0.219959	-0.135428	28.0444	25.5042	26.509	26.2385	26.062	26.6964	27.6344	26.7831
TIMM44	Mitochondrial import inner membrane translocase subunit TIM44	O43615	O43615			11	11	25.4	51.355	61	0.37559	0.553614	0.350705	27.989	26.3852	27.5413	25.6356	26.217	26.0115	26.9676	26.1404
TRAPPC3	Trafficking protein particle complex subunit 3	O43617	O43617			3	3	17.8	20.274	13	0.0617813	-1.13134	-0.757448	23.998	22.3474	23.8891	22.8504	24.6087	23.5795	24.5198	24.9022
PLRG1	Pleiotropic regulator 1	O43660	O43660			5	5	20.8	57.193	13	0.602184	-0.732503	-0.314129	24.6065	20.5985	24.6483	24.4856	25.5025	25.2491	24.8187	21.6986
ZNF207	BUB3-interacting and GLEBS motif-containing protein ZNF207	O43670	O43670			4	4	9.8	50.75	8	0.989825	0.0140529	0.00683128	24.9326	21.9156	22.8365	20.9812	22.2406	22.1572	24.5229	21.689
ASNA1	ATPase ASNA1	O43681	O43681			4	4	16.7	38.792	18	0.716359	-0.208484	-0.134744	26.0279	24.2253	25.2593	25.509	24.9798	25.292	26.6263	24.9572
BUB3	Mitotic checkpoint protein BUB3	O43684	O43684			11	11	56.1	37.154	73	0.365724	-0.616258	-0.378084	27.8333	26.2185	27.2898	25.4441	27.6738	26.5701	28.0355	26.9714
ACTN4	Alpha-actinin-4	O43707	O43707			70	47	76.3	104.85	507	0.234219	1.62373	0.728816	32.6249	28.9585	33.155	31.5927	30.7653	28.8404	28.4273	31.8031
GSTZ1	Maleylacetoacetate isomerase	O43708	O43708			3	3	21.8	24.212	15	0.189479	-2.27416	-0.896382	25.3866	18.5099	23.7487	24.2316	25.0157	24.9268	25.7603	25.2708
HTATSF1	HIV Tat-specific factor 1	O43719	O43719			27	27	54.6	85.852	110	0.291539	0.594213	0.3925	27.8501	26.3138	27.0024	26.1052	26.3371	25.3274	26.9195	26.3108
AP1G1	AP-1 complex subunit gamma-1	O43747	O43747			12	12	20.9	91.35	38	0.746377	-0.358989	-0.174274	26.8153	25.3582	26.5343	22.5701	25.1406	24.8268	26.7102	26.0364
SGTA	Small glutamine-rich tetratricopeptide repeat-containing protein alpha	O43765	O43765			5	5	17.9	34.063	18	0.647787	0.397101	0.21745	25.7513	24.8853	25.5637	22.3449	23.5876	24.8019	24.4053	24.162
ENSA	ARPP19	Alpha-endosulfine	cAMP-regulated phosphoprotein 19					2	13.389	0	59968000	8	0.897133	0.987545	0.12658	0.0652943	24.4357	20.6261	21.5873	23.0684
NARS	Asparagine--tRNA ligase, cytoplasmic	O43776	O43776			20	20	49.1	62.942	68	0.168808	1.10334	0.646978	27.9225	26.9014	27.8046	26.1782	25.0796	25.2559	27.514	26.5437
MYO1B	Unconventional myosin-Ib	O43795	O43795			32	29	34.5	131.98	91	0.256451	4.14591	0.962847	29.3886	21.8731	28.7059	27.7866	28.685	17.4077	18.5518	26.5262
NUDT21	Cleavage and polyadenylation specificity factor subunit 5	O43809	O43809			9	9	49.3	26.227	43	0.924283	-0.0793018	-0.0440521	26.91	25.1777	26.8059	24.2362	24.7089	25.8336	26.9912	25.9133
LANCL1	LanC-like protein 1	O43813	O43813			10	10	35.1	45.283	29	0.945259	-0.103985	-0.0423977	25.453	24.9171	27.3951	21.6634	23.4857	23.6021	26.0041	26.7526
STRN	Striatin	O43815	O43815			13	13	29.9	86.131	32	0.319929	1.01017	0.522925	26.2358	26.1582	26.6123	22.8207	25.1296	23.7177	24.3351	24.6039
IDH3B	Isocitrate dehydrogenase [NAD] subunit beta, mitochondrial	O43837	O43837			13	13	45.5	42.183	82	0.343458	-0.63129	-0.391157	28.6446	26.2246	28.3436	26.9372	27.7193	28.0191	28.7503	28.1864
NRD1	Nardilysin	O43847	O43847			12	12	13.3	131.7	16	0.801562	-0.4922	-0.171286	23.8738	21.5683	24.6942	17.4211	20.9256	20.937	24.7897	22.8738
CALU	Calumenin	O43852	O43852			22	22	70.5	37.106	152	0.462825	0.329485	0.231994	29.6795	28.3661	29.0157	28.3397	27.952	28.1461	28.9851	28.9998
AHCYL1	Putative adenosylhomocysteinase 2	O43865	O43865			9	4	24	58.951	31	0.780915	-0.392828	-0.167136	26.3192	22.7488	26.3349	22.2842	24.5351	22.9216	26.6857	25.116
RAD21	Double-strand-break repair protein rad21 homolog	O60216	Q9H4I0			14	14	14	40.9	610680000	41	0.847295	-0.687064	-0.397577	26.2708	26.3808	25.9273	23.8093	26.9242	25.215	26.9133
DHX16	Putative pre-mRNA-splicing factor ATP-dependent RNA helicase DHX16	O60231	O60231			6	6	7.5	119.26	12	0.647593	0.681966	0.28204	23.6075	25.9681	21.915	21.7774	22.4929	19.7781	24.1524	24.1167
PRPSAP2	Phosphoribosyl pyrophosphate synthase-associated protein 2	O60256	O60256			11	10	41.5	40.925	59	0.752074	-0.144381	-0.100507	27.3502	25.8925	27.1839	26.7766	26.3227	26.8451	27.7271	26.8858
SPAG9	C-Jun-amino-terminal kinase-interacting protein 4	O60271	Q9UPT6			28	28	28	32.3	1138300000	109	0.715306	0.712101	0.561211	27.3702	27.0565	27.9405	27.0587	26.6679	26.1561	26.8593
OPA1	Dynamin-like 120 kDa protein, mitochondrial	Dynamin-like 120 kDa protein, form S1	O60313			13	13	13	19.4	385820000	28	0.917457	-0.498561	-0.273098	26.6223	23.7399	25.7111	23.65	24.9082	24.7872	26.3914
KDM1A	Lysine-specific histone demethylase 1A	O60341	O60341			19	19	33.2	92.902	52	0.865165	-0.184562	-0.0904089	26.8229	26.3176	27.0846	23.0268	26.5067	24.6745	26.5037	26.305
TBC1D4	TBC1 domain family member 4	O60343	O60343			11	11	13.6	146.56	21	0.571081	0.642889	0.310084	25.5866	23.6419	25.9072	24.4454	25.2798	21.4426	25.2091	25.078
ACSL4	Long-chain-fatty-acid--CoA ligase 4	O60488	O60488			11	11	25.6	79.187	18	0.203188	-3.26278	-0.993315	25.2333	16.9722	22.6011	17.4385	22.8356	21.3234	24.9762	26.161
SNX3	Sorting nexin-3	O60493	O60493			7	7	45.1	18.762	31	0.956594	0.0393286	0.0232285	25.6107	23.2195	25.1159	24.7642	25.7235	23.4618	24.7189	24.6488
MGEA5	Protein O-GlcNAcase	O60502	O60502			16	16	27	102.91	28	0.102648	3.87326	1.28561	26.3157	24.0454	26.6239	24.895	21.7726	16.1182	24.0206	24.4756
SYNCRIP	Heterogeneous nuclear ribonucleoprotein Q	O60506	O60506			14	14	40.4	69.602	62	0.847515	0.0891724	0.0617468	28.1658	26.6899	27.4238	26.8478	26.5414	27.295	27.9371	26.9971
GMDS	GDP-mannose 4,6 dehydratase	O60547	O60547			6	6	23.9	41.949	5	0.15282	2.43171	0.978245	22.7194	20.3122	23.2139	21.4126	16.9865	17.3914	22.0977	21.4556
CCNT1	Cyclin-T1	O60563	O60583			4	4	4	8	33896000	13	0.970853	0.253607	0.12712	20.3292	22.1876	23.6609	20.4837	20.1268	20.7	22.7929
DIAPH1	Protein diaphanous homolog 1	O60610	O60610			25	25	26.7	141.35	123	0.447014	0.245712	0.188711	28.4177	27.8396	28.3709	27.6473	27.7723	27.2425	27.9017	28.3761
PLIN3	Perilipin-3	O60664	O60664			12	12	39.9	47.074	41	0.657242	0.236063	0.156757	27.8391	25.8326	26.5055	25.843	26.599	26.1862	25.7883	26.5025
PRMT3	Protein arginine N-methyltransferase 3	O60678	O60678			5	5	12.8	59.902	9	0.230491	2.14896	0.823207	22.625	22.6882	23.9356	21.61	23.7928	18.0201	22.5996	17.8505
KPNA6	KPNA5	Importin subunit alpha-7	Importin subunit alpha-6					6	60.029	0	779280000	41	0.87362	0.988248	-0.119783	-0.0695747	27.308	25.3746	27.0196	25.1941
UGDH	UDP-glucose 6-dehydrogenase	O60701	O60701			12	12	36	55.023	36	0.427948	0.708137	0.386299	26.3958	24.9917	26.5204	24.6617	22.9131	25.3716	25.9199	25.5324
CTNND1	Catenin delta-1	O60716	O60716			19	19	29.6	108.17	42	0.774582	0.190074	0.116296	27.31	24.7032	26.886	25.8444	26.2439	25.25	26.3427	26.1466
EIF1B	Eukaryotic translation initiation factor 1b	O60739	O60739			3	3	81.4	12.823	14	0.275915	-0.666486	-0.428303	25.5995	24.2829	25.0133	26.191	26.6637	26.4708	25.5463	25.0719
SNX2	Sorting nexin-2	O60749	O60749			16	15	32	58.47	39	0.76274	0.19304	0.119828	26.1379	24.9574	26.1701	24.5646	25.3767	23.956	25.9656	25.7596
DPM1	Dolichol-phosphate mannosyltransferase subunit 1	O60762	O60762			7	7	35	29.634	25	0.0765893	0.587819	0.460956	27.1578	26.5424	27.0937	26.5336	26.1303	25.7014	26.7111	26.4334
USO1	General vesicular transport factor p115	O60763	O60763			33	33	48.9	107.89	186	0.33528	0.431924	0.30581	28.776	27.6796	28.8501	27.829	27.8071	27.5658	28.6365	27.3975
MRPS14	28S ribosomal protein S14, mitochondrial	O60783	O60783			2	2	21.9	15.139	13	0.717816	-0.0975451	-0.0775738	25.3162	24.2445	24.8927	24.5331	24.5962	25.1194	24.9151	24.7462
TOM1	Target of Myb protein 1	O60784	O60784			9	9	25.8	53.818	8	0.414501	-0.650322	-0.373318	24.2104	22.7396	21.2535	22.2718	23.4968	22.0369	23.7659	23.777
HIST1H2BL	HIST1H2BM	HIST1H2BN	HIST1H2BH	Histone H2B type 1-N	Histone H2B type 1-H	Histone H2B type 1-C/E/F/G/I	Histone H2B type 1-D	Histone H2B type F-S	Q99879	P62807	P58876	O60814	Q96A08	Q99880	Q99879	Q99877	Q93079	Q5QNW6	P62807	P58876	P57053	28.4149	28.8543	26.6387	28.356	27.1048	28.0594	27.0232	28.3203	28.3148
CCDC22	Coiled-coil domain-containing protein 22	O60826	O60826			9	9	19.5	70.755	21	0.435845	-1.95832	-0.585257	25.147	24.1887	24.8027	15.4153	24.4118	24.281	24.9546	23.7396
DKC1	H/ACA ribonucleoprotein complex subunit 4	O60832	O60832			12	12	32.1	57.673	36	0.998319	0.000991344	0.000683077	26.5918	24.6665	25.3067	25.1713	25.4316	25.1913	25.9678	25.1417
EIF5B	Eukaryotic translation initiation factor 5B	O60841	O60841			20	20	26	138.83	69	0.862611	0.0702081	0.0505566	27.631	26.134	26.6113	26.8369	26.478	26.9251	27.2834	26.2459
EDF1	Endothelial differentiation-related factor 1	O60869	O60869			4	4	29.7	16.368	17	0.408804	0.50683	0.322645	25.5066	23.6618	24.7598	23.8419	24.2149	23.8301	22.9537	24.7442
DNAJA2	DnaJ homolog subfamily A member 2	O60884	O60884			15	15	54.6	45.745	72	0.017177	1.43116	0.994857	27.8656	27.3004	28.154	27.5914	26.6185	26.0647	27.1858	25.3179
CUTA	Protein CutA	O60888	O60888			4	4	38.5	19.116	19	0.116647	-0.758876	-0.536608	27.0955	25.2519	26.4546	26.5159	26.6607	27.1683	27.336	27.1884
NBN	Nibrin	O60934	O60934			4	4	7.7	84.958	6	0.192713	-2.17038	-0.875383	21.6189	22.149	21.5545	16.1727	23.0792	23.499	21.4761	22.1222
SRGAP2	SLIT-ROBO Rho GTPase-activating protein 2	O75044	P0DMP2				9	9	13.2	38.338	153240000	0.226532	0.41543	2.78741	0.908285	25.8442	20.4806	25.1798	24.4068	23.7522	16.8128
WDR1	WD repeat-containing protein 1	O75083	O75083			14	14	40.9	66.193	70	0.495869	-0.513537	-0.30057	28.3613	26.4472	27.782	25.5468	27.3023	27.0266	28.4418	27.4209
ROCK2	Rho-associated protein kinase 2	O75116	O75116			14	14	21.4	160.9	29	0.0319628	2.71962	1.37494	25.8783	26.3059	26.5567	23.0189	23.2316	23.9647	22.0369	21.648
CLASP2	CLIP-associating protein 2	O75122	O75122			8	5	9	141.06	22	0.216065	-1.76489	-0.775244	24.9242	22.4742	23.9169	19.4858	23.1729	24.3085	25.2119	25.1674
CPNE3	Copine-3	O75131	Q96FN4	Color2 [A=255, R=169, G=169, B=169]	1					43.9	43.9	60.13	0	251.06	2080000000	119	0.863021	0.987237	0.124121	0.0734761	28.8092
ATG13	Autophagy-related protein 13	O75143	O75143			2	2	6.2	56.571	5	0.0382875	4.79804	1.70503	19.246	18.7146	25.3508	24.2275	15.4739	16.6357	17.9775	18.2597
RNF40	E3 ubiquitin-protein ligase BRE1B	O75150	O75150			19	18	28.8	113.68	37	0.194034	1.19394	0.657239	26.0252	24.8445	25.4391	24.5466	24.6132	21.9894	25.5143	23.9627
CLUH	Clustered mitochondria protein homolog	O75153	O75153			11	10	12.2	146.67	17	0.185978	2.98993	0.995889	24.6582	23.3331	25.4191	19.7432	21.2688	17.7523	24.2845	17.8882
DNAJB6	DnaJ homolog subfamily B member 6	O75190	Q8WWF6					4	17.8	0	13.692	20	0.0208917	0.278835	1.69142	1.09537	24.9195	24.1951	25.0238	24.0498	22.411
COQ9	Ubiquinone biosynthesis protein COQ9, mitochondrial	O75208	O75208			4	4	24.5	35.509	16	0.383223	-0.928677	-0.467298	24.435	21.807	23.388	21.0001	23.3376	22.4096	25.3168	23.2809
GGCT	Gamma-glutamylcyclotransferase	O75223	O75223			5	5	47.9	21.007	26	0.679897	0.296586	0.17608	26.0714	24.5838	25.4299	23.9143	25.0282	23.2846	24.9186	25.5816
ZPR1	Zinc finger protein ZPR1	O75312	O75312			5	5	14.6	50.925	6	0.0179858	3.80083	1.74515	24.3284	21.6787	21.7496	21.2518	16.9488	17.2731	18.4653	21.1181
GBAS	Protein NipSnap homolog 2	O75323	O75323			8	8	43	33.742	22	0.483325	0.796209	0.385397	26.7648	24.8365	26.3485	23.6852	23.5674	23.6665	26.9581	24.258
PDCD6	Programmed cell death protein 6	O75340	O75340			8	8	59.7	21.868	49	0.843761	-0.0781808	-0.0566565	26.9134	26.0131	26.5797	25.4447	26.5397	25.9791	25.9793	26.7656
TBCA	Tubulin-specific chaperone A	O75347	O75347			11	11	63.9	12.855	75	0.683392	-0.245616	-0.156097	28.6884	26.0865	27.464	27.5813	27.1759	27.7167	28.2114	27.6988
ATP6V1G1	V-type proton ATPase subunit G 1	O75348	O95670			6	6	6	55.1	403220000	24	0.770168	0.903306	0.483181	26.3544	24.2992	25.7878	26.2832	24.3682	26.074	25.7655
SH3BGRL	SH3 domain-binding glutamic acid-rich-like protein	O75368	O75368			9	9	85.1	12.774	38	0.190647	-1.00903	-0.599162	27.2239	24.3871	26.2396	26.3549	27.737	26.2342	26.8255	27.4448
FLNB	Filamin-B	O75369	O75369			96	92	62.3	278.16	465	0.054766	1.36984	0.869431	30.9415	29.2544	31.0046	30.2676	29.6773	28.4073	28.1852	29.7189
PEX14	Peroxisomal membrane protein PEX14	O75381	O75381			5	5	24.1	41.236	15	0.206134	2.64411	0.922763	24.3012	23.8327	23.6326	20.9848	20.8858	15.622	23.1683	22.4988
CS	Citrate synthase, mitochondrial	O75390	O75390			23	23	54.5	51.712	174	0.143659	-0.551862	-0.415498	30.7686	29.5006	30.4928	29.7423	30.5029	30.5624	31.0686	30.5778
SEC22B	Vesicle-trafficking protein SEC22b	O75396	O75396			10	10	43.3	24.593	42	0.713641	0.292443	0.166166	27.9028	25.7795	27.3306	26.1731	26.1337	25.528	28.1777	26.1768
VPS26A	Vacuolar protein sorting-associated protein 26A	O75436	O75436			10	9	41.3	38.169	30	0.867537	0.218765	0.0969367	25.9543	25.1237	26.1614	21.9989	23.2527	23.4335	26.7257	24.9513
PMPCB	Mitochondrial-processing peptidase subunit beta	O75439	O75439			15	15	45	54.366	73	0.769259	-0.198703	-0.120619	27.8019	26.1263	26.959	25.7669	25.8402	26.4119	27.9314	27.2655
PSIP1	PC4 and SFRS1-interacting protein	O75475	O75475			3	3	9.6	60.103	7	0.167288	-2.99102	-1.02991	24.3115	22.2794	19.0717	15.9331	22.8297	22.4572	23.5615	24.7115
GPC4	Glypican-4	Secreted glypican-4	O75487			9	9	8	22.1	332280000	28	0.715517	2.12597	0.560029	26.3764	21.7477	26.2825	23.9817	25.7139	15.1066	22.7894
NDUFS3	NADH dehydrogenase [ubiquinone] iron-sulfur protein 3, mitochondrial	O75489	O75489			8	8	37.5	30.241	38	0.53072	-0.355508	-0.231671	27.1577	25.6154	25.6396	24.9924	25.9937	25.537	26.6378	26.6587
ECI2	Enoyl-CoA delta isomerase 2, mitochondrial	O75521	O75521			9	9	37.3	43.585	15	0.410427	-0.60748	-0.36015	25.9526	25.5603	24.7263	23.7516	24.7394	26.0125	26.7789	24.8899
SF3B1	Splicing factor 3B subunit 1	O75533	O75533			41	41	46	145.83	168	0.508802	0.237653	0.177567	29.2615	28.1468	28.8119	27.9157	28.2307	28.4887	28.5379	27.9279
CSDE1	Cold shock domain-containing protein E1	O75534	O75534			10	10	17.3	88.884	32	0.449336	0.526993	0.319134	26.1671	24.9251	25.7016	24.1272	24.9704	23.5637	25.8216	24.4574
NPM3	Nucleoplasmin-3	O75607	O75607			4	4	41	19.343	29	0.39736	0.480732	0.314692	27.2772	25.0897	26.7839	26.8471	25.6508	26.6019	26.066	25.7564
LYPLA1	Acyl-protein thioesterase 1	O75608	O75608			8	8	64.8	24.669	38	0.17236	0.710721	0.487184	27.2118	25.2739	27.0139	26.6587	25.603	25.7015	26.2332	25.7777
SNRNP200	U5 small nuclear ribonucleoprotein 200 kDa helicase	O75643	O75643			85	85	56.3	244.5	362	0.223121	0.342252	0.273384	30.4892	30.0683	30.4853	29.5463	29.9704	29.4722	29.9624	29.8152
TIPRL	TIP41-like protein	O75663	O75663			11	11	62.5	31.444	54	0.55067	0.218105	0.16215	27.315	26.2269	27.2579	26.3555	26.9593	26.3641	26.8102	26.1493
PPM1B	Protein phosphatase 1B	O75688	O75688			18	16	52.4	52.642	149	0.202418	2.64531	0.928593	30.0513	29.4218	30.6188	28.7039	27.1157	29.2749	29.8762	21.9476
NUP155	Nuclear pore complex protein Nup155	O75694	O75694			20	20	22.9	155.2	48	0.244442	-1.14653	-0.607085	26.3106	24.6941	26.1374	23.5972	25.852	24.9578	27.8518	26.6638
RP2	Protein XRP2	O75695	O75695			6	6	22.3	39.641	12	0.683403	-0.915579	-0.291784	24.5797	17.3726	25.9123	24.0971	26.0842	21.811	22.9	24.8289
WDHD1	WD repeat and HMG-box DNA-binding protein 1	O75717	O75717			15	15	23	125.97	25	0.980554	0.034801	0.0146857	26.1236	24.9547	25.5986	21.1306	24.4262	24.8413	26.0506	22.3502
RNASEH2A	Ribonuclease H2 subunit A	O75792	O75792			7	7	32.8	33.395	18	0.591849	1.36109	0.399815	25.8759	23.7592	26.5566	21.4591	22.6513	17.3201	27.0313	25.2038
CDC123	Cell division cycle protein 123 homolog	O75794	O75794			2	2	6.5	39.134	6	0.359745	-1.47024	-0.592146	22.8048	17.5202	18.2458	22.8817	20.9599	21.5768	22.557	22.2397
RPP40	Ribonuclease P protein subunit p40	O75818	O75818			2	2	8	41.833	13	0.36889	-0.295795	-0.226746	22.4214	21.7585	22.8333	23.0059	23.0672	22.501	22.6977	22.9365
EIF3G	Eukaryotic translation initiation factor 3 subunit G	O75821	O75821			21	21	70.3	35.611	130	0.0132317	0.989672	0.770267	29.9449	29.4667	30.2209	29.1268	28.7711	28.6457	29.0466	28.3372
EIF3J	Eukaryotic translation initiation factor 3 subunit J	O75822	O75822			9	9	38	29.062	38	0.799879	0.211384	0.117587	26.6979	23.6549	25.9804	24.4753	25.1563	23.9288	25.8347	25.0432
CBR3	Carbonyl reductase [NADPH] 3	O75828	O75828			1	1	13.4	30.85	6	0.389277	-1.7886	-0.610934	25.1286	16.9265	24.5017	22.1484	23.705	22.7616	25.0957	24.2972
PSMD10	26S proteasome non-ATPase regulatory subunit 10	O75832	O75832			12	12	73.9	24.428	60	0.936976	-0.0723186	-0.0385247	27.9851	27.1451	27.5698	24.7387	26.6418	25.6905	27.9037	27.4919
ZMPSTE24	CAAX prenyl protease 1 homolog	O75844	O75844			9	9	27.6	54.812	35	0.554642	-0.671203	-0.323787	26.5729	24.1056	26.0204	22.426	25.6816	23.9631	26.0552	26.1098
IDH1	Isocitrate dehydrogenase [NADP] cytoplasmic	O75874	O75874			14	14	42.8	46.659	48	0.658052	-0.222817	-0.150679	27.422	25.7591	27.1976	26.6273	26.5982	26.766	27.8773	26.6558
ALDH1L1	Cytosolic 10-formyltetrahydrofolate dehydrogenase	O75891	O75891			4	4	7.1	98.828	9	0.839795	0.350236	0.131713	25.0427	25.7812	27.1087	24.544	26.038	20.6778	27.5823	26.7777
CCNK	Cyclin-K	O75909	O75909			5	5	15.7	64.239	9	0.958862	0.147632	0.039416	19.1496	18.816	24.2467	22.0167	17.1044	16.3298	25.3113	24.893
ARL6IP5	PRA1 family protein 3	O75915	O75915			4	4	21.3	21.614	28	0.202274	-1.28454	-0.677	26.3896	23.9233	25.6702	22.7762	25.4227	25.5882	27.0223	25.8643
DCTN3	Dynactin subunit 3	O75935	O75935			3	3	21	21.119	12	0.730918	0.486416	0.207005	23.409	23.6377	24.1912	19.4445	21.4018	20.3264	23.7429	23.2656
DNAJC8	DnaJ homolog subfamily C member 8	O75937	O75937			12	12	51.8	29.841	67	0.196161	-0.770415	-0.503592	28.5621	26.2852	27.7551	26.8817	27.7843	27.9178	28.5699	28.2937
SMNDC1	Survival of motor neuron-related-splicing factor 30	O75940	O75940			4	4	33.2	26.711	11	0.297915	-1.92818	-0.716248	24.4775	17.5694	23.9139	24.2249	24.4443	24.2647	25.3349	23.8545
ATP5H	ATP synthase subunit d, mitochondrial	O75947	O75947			12	12	80.1	18.491	82	0.663002	0.177759	0.128065	27.9662	26.7858	27.593	27.8246	27.1551	26.6539	27.8215	27.8281
FLOT1	Flotillin-1	O75955	O75955			16	16	49.6	47.355	66	0.642102	-0.49231	-0.245362	27.2488	23.9019	27.5204	25.8446	27.1655	25.3573	26.0398	27.9224
ATP5L	ATP synthase subunit g, mitochondrial	O75964	O75964			5	5	53.4	11.428	19	0.224638	1.80928	0.774298	25.932	24.5305	24.2002	24.2418	19.4624	22.5547	24.6135	25.0367
CPD	Carboxypeptidase D	O75976	O75976			12	12	10.5	152.93	39	0.1314	-3.32063	-1.14435	23.2262	22.2461	24.75	16.1876	24.3424	24.7773	25.7857	24.787
GLRX3	Glutaredoxin-3	O76003	O76003			12	12	47.8	37.432	72	0.616807	-0.346987	-0.209298	28.42	26.9466	28.035	25.7738	28.0913	27.0514	28.1488	27.2717
RSL1D1	Ribosomal L1 domain-containing protein 1	O76021	O76021			9	9	22.4	54.972	25	0.292539	2.69246	0.807585	27.1285	24.571	25.2475	25.7094	23.6218	24.8386	26.9466	16.4797
CLPX	ATP-dependent Clp protease ATP-binding subunit clpX-like, mitochondrial	O76031	O76031			9	9	22.7	69.223	15	0.251526	-2.28512	-0.815802	25.2429	17.3743	23.4028	22.143	22.7109	25.5291	25.1993	23.8641
CIAO1	Probable cytosolic iron-sulfur protein assembly protein CIAO1	O76071	O76071			6	6	33.3	37.84	15	0.11605	3.29716	1.17923	24.2544	23.7795	24.3384	23.4744	21.5176	15.4229	23.2939	22.4236
SRP72	Signal recognition particle subunit SRP72	O76094	O76094			20	20	46.6	74.605	116	0.739285	0.129235	0.0942834	28.6679	27.3929	28.4806	27.7955	28.198	27.6875	28.4464	27.4881
DDAH1	N(G),N(G)-dimethylarginine dimethylaminohydrolase 1	O94760	O94760			8	7	40.4	31.121	32	0.0993642	-2.81541	-1.15129	25.6104	23.2247	26.1317	20.1697	27.1492	25.6776	27.6877	25.8837
B3GAT3	Galactosylgalactosylxylosylprotein 3-beta-glucuronosyltransferase 3	O94766	O94766			4	4	23.9	37.121	8	0.301145	2.24638	0.752348	24.7098	21.9394	22.8318	23.6713	23.6168	16.9446	18.7571	24.8483
MTA2	Metastasis-associated protein MTA2	O94776	O94776			19	19	44	75.022	95	0.328695	0.247481	0.200744	27.7925	27.2935	27.696	27.1899	26.7903	27.4734	27.586	27.1324
LTN1	E3 ubiquitin-protein ligase listerin	O94822	O94822			10	10	8.4	200.55	12	0.546916	1.29293	0.427286	23.7722	23.6694	24.4871	22.412	24.1575	16.3651	24.6068	24.0395
TOMM70A	Mitochondrial import receptor subunit TOM70	O94826	O94826			14	14	39	67.454	66	0.708068	-0.273998	-0.161402	27.5672	24.8436	26.5535	26.2316	25.8586	26.4005	27.7617	26.2711
MYO1D	Unconventional myosin-Id	O94832	O94832			31	31	40.3	116.2	74	0.352461	3.6447	0.789481	28.5333	21.9563	28.0778	25.8429	28.8804	15.1838	18.6787	27.0886
TOX4	TOX high mobility group box family member 4	O94842	O15405					5	9.3	0	8.4354	18	0.501615	0.847087	-0.879075	-0.39422	23.5529	21.4781	21.7314	19.6449	20.0642
UFL1	E3 UFM1-protein ligase 1	O94874	O94874			14	14	25.2	89.594	44	0.730017	0.338084	0.174732	26.9022	24.4732	24.2449	25.0635	22.7204	25.7971	25.6111	25.2028
UBXN7	UBX domain-containing protein 7	O94888	O94888			5	5	14.1	54.862	18	0.114631	1.00879	0.652152	25.0574	22.7634	25.0847	24.4241	23.3899	23.2098	23.412	23.2826
PROSC	Proline synthase co-transcribed bacterial homolog protein	O94903	O94903			5	5	23.3	30.344	13	0.723733	0.795675	0.252793	25.1653	20.7165	23.7409	20.8485	21.2283	16.8353	24.4497	24.7752
ERLIN2	Erlin-2	O94905	O94905			10	8	38.3	37.839	32	0.526851	0.815697	0.368326	27.3382	23.5286	26.3984	24.2375	25.2722	22.1551	24.9729	25.8397
PRPF6	Pre-mRNA-processing factor 6	O94906	O94906			14	14	18	106.92	26	0.449876	0.87066	0.419108	25.121	23.9829	25.4583	22.233	24.2051	21.7174	25.1003	22.2898
GLS	Glutaminase kidney isoform, mitochondrial	O94925	O94925			15	15	33.3	73.46	29	0.199319	-2.35505	-0.894478	25.9741	22.4764	25.2249	19.2439	24.3741	25.2732	27.1545	25.5377
HAUS5	HAUS augmin-like complex subunit 5	O94927	O94927			7	7	13.3	71.682	19	0.965887	0.0582714	0.0252578	22.5525	22.8431	22.6637	19.9466	23.4803	18.6511	23.0297	22.6118
USP19	Ubiquitin carboxyl-terminal hydrolase 19	O94966	O94966			6	6	9.6	145.65	11	0.58037	-1.23851	-0.396958	20.9606	22.0245	22.9927	16.3325	19.2593	19.1038	24.629	24.2723
AP2A2	AP-2 complex subunit alpha-2	O94973	O94973			16	12	27.7	103.96	52	0.471857	-0.480699	-0.295586	27.992	25.7932	27.4309	25.7608	27.4375	26.6503	27.8335	26.9785
SEC31A	Protein transport protein Sec31A	O94979	O94979			17	17	23.1	133.01	50	0.981423	0.0135126	0.00868021	26.7246	26.258	26.7452	25.2396	26.2188	25.474	27.4371	25.7835
UBR5	E3 ubiquitin-protein ligase UBR5	O95071	O95071			14	14	7.8	309.35	19	0.119549	3.24006	1.16307	24.3333	23.2429	24.8272	20.5074	21.7201	17.6299	23.3277	17.2728
SCAF4	SCAF8	Splicing factor, arginine/serine-rich 15	Protein SCAF8						2	125.87	0.00032196	151070000	7	0.505937	0.926324	-0.386749	-0.250027	24.6064	22.8637	23.7514	24.09
ZFPL1	Zinc finger protein-like 1	O95159	O95159			2	2	10.6	34.114	4	0.00748169	3.70921	1.91443	20.973	20.2482	20.9066	23.1936	17.7696	15.6898	18.8696	18.1557
IKBKAP	Elongator complex protein 1	O95163	O95163			28	28	34.2	150.25	85	0.30443	0.745653	0.448082	27.9824	27.1572	28.1419	26.3572	27.3868	25.176	27.3836	26.7098
GABARAP	GABARAPL1	Gamma-aminobutyric acid receptor-associated protein	Gamma-aminobutyric acid receptor-associated protein-like 1					2	13.918	0	45366000	8	0.948184	0.991916	-0.0588508	-0.0314944	22.8741	20.8048	22.037	22.4953
RTN3	Reticulon-3	O95197	O95197			3	3	6	112.61	16	0.00419234	-1.87202	-1.32031	24.5655	23.6609	24.3023	23.3836	25.4185	25.2427	26.5889	26.1503
LETM1	LETM1 and EF-hand domain-containing protein 1, mitochondrial	O95202	O95202			21	21	42.4	83.353	69	0.163861	-1.16525	-0.671703	27.2419	24.1258	25.4695	26.1771	26.6714	27.1268	27.7286	26.1485
ZRANB2	Zinc finger Ran-binding domain-containing protein 2	O95218	O95218			18	18	34.5	37.404	91	0.013961	1.9014	1.22336	28.6393	27.1242	27.9279	26.7462	25.2334	25.5366	26.766	25.296
SNX4	Sorting nexin-4	O95219	O95219			5	5	14.2	51.908	22	0.971922	-0.0271978	-0.0156194	25.1996	23.1635	24.5265	24.5742	24.4835	22.6641	25.0648	25.3601
LUC7L3	Luc7-like protein 3	O95232	O95232			2	2	6.7	51.466	11	0.192758	1.65762	0.778233	24.4463	22.7215	21.454	19.7835	20.4077	18.9042	21.3631	21.0999
KIF4A	Chromosome-associated kinesin KIF4A	O95239	O95239			12	8	12.7	139.88	26	0.316279	-1.01737	-0.526941	24.7362	23.3758	24.6982	21.158	24.0947	24.4469	25.6539	23.8423
SBF1	Myotubularin-related protein 5	O95248	O95248			2	2	1.3	208.44	6	0.0462355	2.99433	1.36385	21.161	21.0517	22.7077	20.4213	17.3371	16.3582	21.4031	18.266
VAPB	Vesicle-associated membrane protein-associated protein B/C	O95292	O95292			9	8	44.9	27.228	37	0.750684	-0.221757	-0.133063	26.7505	24.28	25.7508	24.624	24.9133	25.1197	26.502	25.7572
SNAPIN	SNARE-associated protein Snapin	O95295	O95295			4	4	52.2	14.874	10	0.2199	-3.3817	-0.974729	24.3439	18.142	23.9546	15.7316	25.1251	20.2425	25.3816	24.9498
PGLS	6-phosphogluconolactonase	O95336	O95336			11	11	73.3	27.547	49	0.443935	0.351423	0.245934	27.9826	26.1696	27.7595	27.7173	27.0035	27.0132	27.344	26.8625
SMC2	Structural maintenance of chromosomes protein 2	O95347	O95347			39	39	39.7	135.65	151	0.522979	0.416467	0.258009	28.845	28.3675	28.8878	28.1837	28.9942	26.4119	28.535	28.677
LYPLA2	Acyl-protein thioesterase 2	O95372	O95372			3	3	29.9	24.737	14	0.197018	-0.625354	-0.436996	25.401	24.3651	25.4924	24.0674	25.5559	25.0282	26.0794	25.1638
IPO7	Importin-7	O95373	O95373			24	24	31	119.52	141	0.743497	0.220642	0.134227	29.1396	28.7161	29.4137	26.9006	27.9769	27.6369	28.9195	28.754
ARIH2	E3 ubiquitin-protein ligase ARIH2	O95376	O95376			6	6	18.7	57.818	16	0.513818	-1.30642	-0.453103	24.0996	23.2999	24.1018	17.0347	21.2662	23.3013	24.4571	24.7371
PGM3	Phosphoacetylglucosamine mutase	O95394	O95394			14	14	36.7	59.851	47	0.689077	0.170888	0.12147	27.2701	25.8941	26.6682	26.2524	26.1238	25.6662	26.8519	26.7593
CD2BP2	CD2 antigen cytoplasmic tail-binding protein 2	O95400	O95400			8	8	41.6	37.646	22	0.235251	1.0851	0.59535	26.3595	25.2329	26.4199	26.5154	25.6965	25.8105	25.9254	22.7548
AHSA1	Activator of 90 kDa heat shock protein ATPase homolog 1	O95433	O95433			15	15	54.7	38.274	58	0.481701	0.303708	0.216158	28.5975	27.1231	28.4381	27.4023	27.513	27.3899	28.0828	27.3604
PSMG1	Proteasome assembly chaperone 1	O95456	O95456			5	5	21.5	32.854	23	0.637086	-0.241281	-0.162392	25.2183	23.8761	25.2619	23.9634	24.8041	24.7062	25.6159	24.1588
SGPL1	Sphingosine-1-phosphate lyase 1	O95470	O95470			5	5	12.1	63.523	17	0.399408	-1.13299	-0.503712	24.7933	22.226	24.0088	19.3291	23.3337	23.0807	24.2092	24.2655
SEC24B	Protein transport protein Sec24B	O95487	O95487			10	10	11	137.42	18	0.55934	1.30859	0.419721	24.5919	21.4822	23.0936	22.6176	22.1465	15.8391	24.9766	23.5888
LPHN2	Latrophilin-2	O95490	O95490			5	5	5	163.35	8	0.750232	-0.794553	-0.234815	22.9524	19.8572	24.1546	15.68	20.3198	17.8843	23.5339	24.0845
ACSL3	Long-chain-fatty-acid--CoA ligase 3	O95573	O95573			17	16	32.9	80.419	39	0.520313	-0.446907	-0.270085	26.9158	24.1294	26.0031	25.8351	26.0055	25.4208	26.8373	26.4076
POLR1A	DNA-directed RNA polymerase I subunit RPA1	O95602	O95602			5	5	5.2	194.81	9	0.192314	1.56041	0.756567	21.9325	21.8616	22.1218	19.8377	18.4584	18.5477	22.3772	20.1287
ASMTL	N-acetylserotonin O-methyltransferase-like protein	O95671	O95671			7	7	20.3	68.856	6	0.331506	2.10309	0.703129	23.2489	23.2904	22.9398	21.2431	19.048	15.8241	23.9092	23.5285
CDS2	Phosphatidate cytidylyltransferase 2	O95674	O95674			4	4	16	51.417	26	0.980247	0.0108724	0.00764972	25.4919	24.3331	23.8317	24.2578	24.4663	24.1984	24.1007	25.1058
FGFR1OP	FGFR1 oncogene partner	O95684	O95684			3	3	14.3	43.064	4	0.023147	-5.13255	-1.90459	23.4196	17.4715	18.283	15.5242	24.3181	23.6478	23.8323	23.4303
SNAP29	Synaptosomal-associated protein 29	O95721	O95721			7	7	38	28.97	28	0.427242	0.362827	0.254405	25.119	23.6843	24.502	24.5892	23.6889	23.6218	24.9495	24.1831
OXSR1	Serine/threonine-protein kinase OSR1	O95747	O95747			8	6	16.7	58.022	25	0.026072	-2.00992	-1.19318	25.6583	23.4626	24.5933	22.8019	25.5588	25.808	26.6245	26.5645
GGPS1	Geranylgeranyl pyrophosphate synthase	O95749	O95749			5	5	23	34.87	9	0.00400445	4.13403	2.15991	22.9517	21.476	23.6238	23.8873	17.2947	18.5288	20.847	18.7321
HSPA4L	Heat shock 70 kDa protein 4L	O95757	O95757			23	23	48.3	94.511	88	0.934342	0.0430489	0.028677	28.1632	26.7268	27.8258	26.6309	26.944	26.5702	27.8302	27.8301
LSM8	U6 snRNA-associated Sm-like protein LSm8	O95777	O95777			5	5	82.3	10.403	30	0.435288	-0.434551	-0.285902	27.4713	25.447	27.1375	27.0419	27.3847	26.6431	27.8315	26.9766
TTC4	Tetratricopeptide repeat protein 4	O95801	O95801			2	2	5.7	44.678	9	0.797292	-0.567526	-0.182277	24.3848	22.2922	23.6182	15.8844	20.5426	20.814	23.9809	23.1121
BAG2	BAG family molecular chaperone regulator 2	O95816	O95816			8	8	51.2	23.772	21	0.197717	2.7246	0.945604	25.815	25.9077	26.5626	24.1818	25.2073	24.5921	24.2821	17.4872
BAG3	BAG family molecular chaperone regulator 3	O95817	O95817			5	5	15	61.594	15	0.0219012	2.94147	1.50253	24.2117	21.5187	22.0889	23.2914	20.5605	18.8132	18.4028	21.5684
AIFM1	Apoptosis-inducing factor 1, mitochondrial	O95831	O95831			30	30	51.1	66.9	200	0.563961	-0.23401	-0.169162	30.361	29.2896	30.2699	29.0348	30.0029	29.6014	30.4595	29.8274
BPNT1	3(2),5-bisphosphate nucleotidase 1	O95861	O95861			14	14	64.9	33.392	61	0.331518	-0.678058	-0.412959	27.6174	25.9951	27.2566	25.7905	27.381	26.109	28.2841	27.5977
FADS2	Fatty acid desaturase 2	O95864	O95864			2	2	4.1	52.259	9	0.122737	-2.69305	-1.07722	18.4573	20.434	22.2126	16.3408	21.1644	20.2533	23.6476	23.1518
TXNDC12	Thioredoxin domain-containing protein 12	O95881	O95881			5	5	53.5	19.206	42	0.151364	-0.751816	-0.515854	27.9048	26.7898	28.429	26.879	28.5328	28.3966	28.4899	27.5906
MBD3	Methyl-CpG-binding domain protein 3	O95983	O95983			8	8	34	32.844	39	0.385046	0.408033	0.284227	26.658	26.4976	27.4682	26.2547	26.7474	26.4654	26.7447	25.2889
NDUFB10	NADH dehydrogenase [ubiquinone] 1 beta subcomplex subunit 10	O96000	O96000			2	2	14.5	20.776	11	0.584207	-0.29905	-0.197097	24.9292	22.9201	24.4072	22.9998	24.3665	23.852	24.219	24.0151
ACTL6A	Actin-like protein 6A	O96019	O96019			10	10	36.8	47.46	35	0.258506	-1.23409	-0.620518	27.584	25.8516	27.0611	23.2641	27.7281	26.8617	27.3467	26.7605
CYB5A	Cytochrome b5	P00167	P00167			2	2	26.1	15.33	8	0.699777	-0.472713	-0.218016	24.9461	22.0399	23.297	20.0852	22.4597	22.0245	24.576	23.1989
LDHA	L-lactate dehydrogenase A chain	P00338	P00338			32	31	89.5	36.688	485	0.34902	-0.327159	-0.247447	33.0029	31.6277	32.6666	32.5307	32.9263	32.5224	32.605	33.083
GLUD1	GLUD2	Glutamate dehydrogenase 1, mitochondrial	Glutamate dehydrogenase 2, mitochondrial					28	61.397	0	7626300000	181	0.178807	0.7557	-0.732466	-0.494502	30.2944	28.4914	29.8372	28.6389
DHFR	Dihydrofolate reductase	P00374	Q86XF0			5	5	5	39	689980000	31	0.70374	-0.877029	-0.573758	26.6292	24.6513	26.3128	25.3586	26.6262	25.9199	27.2619
CYB5R3	NADH-cytochrome b5 reductase 3	NADH-cytochrome b5 reductase 3 membrane-bound form	NADH-cytochrome b5 reductase 3 soluble form			14	14	74.1	293.97	4326500000	0.295671	0.801661	-0.762067	-0.457606	29.5954	27.3473	29.1072	27.4838	28.8127	28.3358
GSR	Glutathione reductase, mitochondrial	P00390	P00390			15	15	56.5	56.256	81	0.1547	-1.07255	-0.64654	28.1539	26.4496	28.1426	25.8244	28.3684	27.4149	28.7581	28.3194
MT-CO2	Cytochrome c oxidase subunit 2	P00403	P00403			6	6	27.8	25.565	22	0.929758	0.0863247	0.0445161	26.9093	24.2982	25.4289	25.4358	25.7531	23.2845	25.726	26.9633
SOD1	Superoxide dismutase [Cu-Zn]	P00441	P00441			7	7	74	15.936	44	0.145505	-1.27528	-0.723518	27.6262	24.8866	27.2197	28.3763	28.0562	28.5944	28.4104	28.149
PNP	Purine nucleoside phosphorylase	P00491	P00491			15	15	68.9	32.118	94	0.852157	-0.0882916	-0.0607317	29.3184	27.6719	28.7919	28.3146	28.7415	27.8664	29.2636	28.5784
HPRT1	Hypoxanthine-guanine phosphoribosyltransferase	P00492	P00492			15	15	79.8	24.579	139	0.958348	-0.0229502	-0.0161447	30.4342	28.9251	30.0686	29.1951	29.5084	29.1201	30.0044	30.082
GOT2	Aspartate aminotransferase, mitochondrial	P00505	P00505			27	27	70.7	47.517	223	0.121018	-0.877402	-0.590467	31.4801	29.428	30.7166	29.8267	30.9335	31.2101	31.6801	31.1373
PGK1	Phosphoglycerate kinase 1	P00558	P07205			37	37	37	84.9	51556000000	494	0.843882	-0.520488	-0.396569	32.8446	31.4304	32.4588	32.3125	32.8368	32.5132	32.8643
AK1	Adenylate kinase isoenzyme 1	P00568	P00568			8	8	53.1	21.635	44	0.0561678	-1.2446	-0.815042	27.4211	26.4813	27.3277	25.2908	27.4037	28.1405	28.191	27.7641
CA2	Carbonic anhydrase 2	P00918	P00918			15	15	68.8	29.246	123	0.0100857	1.47889	1.05659	30.6407	29.2358	30.0017	29.2719	27.9185	28.2053	28.9349	28.1758
NRAS	GTPase NRas	P01111	P01111			8	1	57.7	21.229	18	0.716843	0.506074	0.217122	26.5624	21.4291	26.4204	24.8417	22.9796	23.7561	25.6502	24.8433
HLA-B	HLA class I histocompatibility antigen, B-7 alpha chain	P01889	P01889			2	1	18	40.46	6	0.0399584	-3.6871	-1.52925	19.3813	22.5857	18.8268	16.1869	22.4632	21.8201	24.2129	23.2329
TFRC	Transferrin receptor protein 1	Transferrin receptor protein 1, serum form	P02786			20	20	20	32.4	1585900000	93	0.980197	0.157971	0.09856	28.4082	27.1407	27.8647	26.4127	27.191	26.2934	28.3333
CAT	Catalase	P04040	P04040			14	14	38.5	59.755	48	0.679207	-0.352989	-0.194736	26.0778	23.2053	25.2483	23.7097	23.6703	24.7539	25.7481	25.4807
GBA	Glucosylceramidase	P04062	P04062			8	8	22.8	59.716	17	0.221758	-2.98243	-0.935568	24.9387	16.4547	21.6206	25.9434	23.8685	25.8067	25.8494	25.3625
FUCA1	Tissue alpha-L-fucosidase	P04066	P04066			4	4	16.3	53.688	10	0.110191	-3.92992	-1.26854	23.8244	17.6275	24.276	16.4684	24.0296	23.6839	25.9392	24.2633
ALDOA	Fructose-bisphosphate aldolase A	P04075	P04075			31	29	88.7	39.42	417	0.162186	-0.573204	-0.421553	32.9506	31.5554	32.6709	32.2332	33.3472	32.4201	32.9069	33.0287
CSTB	Cystatin-B	P04080	P04080			4	4	70.4	11.139	56	0.699524	-0.262977	-0.159445	28.9653	26.9082	28.5279	26.8544	27.6976	27.3167	28.41	28.8833
SOD2	Superoxide dismutase [Mn], mitochondrial	P04179	P04179			10	10	74.3	24.75	49	0.445989	-0.505055	-0.311881	28.3054	26.185	27.9165	26.3	27.6819	26.9014	28.3137	27.8301
OAT	Ornithine aminotransferase, mitochondrial	Ornithine aminotransferase, hepatic form	Ornithine aminotransferase, renal form			24	24	70.2	311.44	7506600000	0.964061	0.994195	0.0239477	0.0158611	30.5783	28.6776	29.9893	29.487	29.0339	29.5179
TK1	Thymidine kinase, cytosolic	P04183	P04183			8	8	48.3	25.468	38	0.710741	0.134706	0.100054	26.0718	25.7856	25.8707	25.6493	25.6626	24.785	26.285	26.1061
KRT1	Keratin, type II cytoskeletal 1	P04264	CON__P04264		+		40	40	58.1	323.31	13432000000	0.812416	0.988634	-0.0865731	-0.0641706	30.6888	29.8194	30.9966	30.6699	30.7623	29.9263
TUBB4A	Tubulin beta-4A chain	P04350	P04350			4	3	75.2	49.585	26	0.00231891	2.09933	1.48343	27.7629	27.295	27.9156	26.4388	25.585	24.8326	24.8225	25.775
GAPDH	Glyceraldehyde-3-phosphate dehydrogenase	P04406	O14556			35	35	35	89.9	164200000000	905	0.759698	-0.650023	-0.495722	34.4619	33.0636	34.1784	33.7242	34.6431	34.3577	34.4618
CAPNS1	Calpain small subunit 1	P04632	Q96L46			9	9	9	64.2	829840000	50	0.759056	0.762447	0.495698	27.536	25.6619	26.8888	27.1781	25.4784	25.5343	26.9808
TP53	Cellular tumor antigen p53	P04637	P04637			9	9	34.6	43.653	53	0.5823	-0.457749	-0.256059	27.7138	24.5288	27.145	25.8037	26.2976	26.1036	27.0895	27.5316
HSPB1	Heat shock protein beta-1	P04792	P04792			15	15	89.3	22.782	108	0.000308302	-1.77028	-1.42926	29.0522	28.362	29.1096	28.7013	31.057	30.5089	30.341	30.3994
TYMS	Thymidylate synthase	P04818	P04818			5	5	24.6	35.716	20	0.962066	-0.0227857	-0.0156112	26.3813	24.2878	25.1462	24.9498	25.3937	25.2307	24.8078	25.4241
RPN1	Dolichyl-diphosphooligosaccharide--protein glycosyltransferase subunit 1	P04843	P04843			26	26	55	68.569	183	0.855672	-0.070375	-0.0513443	30.6139	29.3861	30.3873	29.2607	29.9811	29.7407	30.3696	29.838
RPN2	Dolichyl-diphosphooligosaccharide--protein glycosyltransferase subunit 2	P04844	P04844			19	19	48.8	69.283	130	0.891912	0.06638	0.0452098	29.8268	28.9873	29.8232	28.1972	29.0474	28.5053	29.7499	29.2665
GNAI2	Guanine nucleotide-binding protein G(i) subunit alpha-2	P04899	P04899			14	11	63.4	40.45	57	0.648431	0.851523	0.306839	28.6285	22.4014	28.5525	27.2657	27.468	24.1355	24.1446	27.6939
SLC4A2	Anion exchange protein 2	P04920	P04920			2	2	4	137.01	5	0.0070377	-5.82199	-2.37454	22.3757	16.2171	18.6108	16.2862	24.5691	24.0436	24.1947	23.9703
ATP1A1	Sodium/potassium-transporting ATPase subunit alpha-1	P05023	P50993						19	112.89	0	7648300000	242	0.926209	0.992463	-0.0374169	-0.0269683	30.4488	29.1676	30.198	29.1332
ATP1B1	Sodium/potassium-transporting ATPase subunit beta-1	P05026	P05026			4	4	20.1	35.061	15	0.280473	-0.344561	-0.26699	25.0363	24.0668	24.4193	23.9812	24.3982	24.4785	25.0346	24.9704
APP	Amyloid beta A4 protein	N-APP	Soluble APP-alpha	C80	Gamma-secretase C-terminal fragment 59	Gamma-secretase C-terminal fragment 50	C31	P05067	1				3	3	3	5.2	5.2	5.2	86.942	0	5.7321
ALDH2	Aldehyde dehydrogenase, mitochondrial	P05091	P00352			29	29	27	62.3	3393500000	150	0.864139	-0.558985	-0.363714	29.0955	27.2679	28.6167	27.8592	27.9487	28.6223	29.6629
SLC25A5	ADP/ATP translocase 2	ADP/ATP translocase 2, N-terminally processed	P05141				16	16	51	54.483	9059500000	0.64417	0.972461	-0.148643	-0.113832	30.5157	29.6969	30.2893	29.3155	30.228	29.7758
PCCA	Propionyl-CoA carboxylase alpha chain, mitochondrial	P05165	P05165			11	11	20.6	80.058	24	0.22255	-2.92663	-0.928769	24.3641	24.537	24.5271	16.092	25.1841	24.0259	26.2806	25.7361
PCCB	Propionyl-CoA carboxylase beta chain, mitochondrial	P05166	P05166			10	10	27.3	58.215	35	0.290462	-1.76154	-0.699088	25.716	25.2503	25.9314	19.8834	26.004	24.6616	26.2451	26.9166
EIF2S1	Eukaryotic translation initiation factor 2 subunit 1	P05198	P05198			19	19	60	36.112	74	0.56163	0.453176	0.260772	28.5896	26.0209	27.5819	26.9713	25.5041	27.1042	27.9314	26.8113
RPLP1	60S acidic ribosomal protein P1	P05386	P05386			2	2	66.7	11.514	14	0.805448	-0.154377	-0.0965046	26.5962	24.3983	25.081	26.5916	25.224	25.7112	26.2876	26.0619
RPLP2	60S acidic ribosomal protein P2	P05387	P05387			5	4	77.4	11.665	25	0.944038	0.0512266	0.030134	27.1705	24.2921	24.9574	26.0788	25.5487	24.8588	26.3159	25.5705
RPLP0	RPLP0P6	60S acidic ribosomal protein P0	60S acidic ribosomal protein P0-like					17	34.273	0	4989600000	98	0.70713	0.973351	0.169454	0.118502	29.9966	28.3982	29.1184	29.2824
SSB	Lupus La protein	P05455	P05455			33	33	61.3	46.836	303	0.830151	-0.0708537	-0.0538305	30.942	29.5764	30.6741	30.3467	30.2993	30.2828	30.766	30.4744
ITGB1	Integrin beta-1	P05556	P05556			11	11	19.4	88.414	48	0.0265794	-1.38354	-0.9389	26.4866	24.7164	26.7661	26.3612	27.727	27.4623	27.249	27.4261
KRT18	Keratin, type I cytoskeletal 18	P05783	CON__P05784	CON__Q14532	CON__Q14525	CON__O76015	CON__Q497I4	O76015	Q92764	P05783	Color2 [A=255, R=169, G=169, B=169]	4							13	12	11
MYL1	MYL3	Myosin light chain 1/3, skeletal muscle isoform	Myosin light chain 3						2	21.145	0	239790000	14	0.257122	0.640119	-1.28105	-0.63321	26.0671	23.3683	23.3288	21.7032
UROD	Uroporphyrinogen decarboxylase	P06132	P06132			9	9	39.5	40.786	41	0.59135	0.334014	0.210177	27.7323	25.2774	26.6835	26.7958	26.2691	26.0703	27.1192	25.6943
GLA	Alpha-galactosidase A	P06280	P06280			8	8	23.5	48.766	25	0.593299	0.347674	0.215062	26.7394	24.4681	26.525	25.5853	24.5262	25.7133	25.6101	26.0774
PTMA	Prothymosin alpha	Prothymosin alpha, N-terminally processed	Thymosin alpha-1				3	3	17.1	32.03	369400000	0.550714	0.937163	0.321208	0.212965	26.4604	24.8882	25.2782	25.258	24.287	25.1709
CDK1	Cyclin-dependent kinase 1	P06493	P06493			15	13	63	34.095	105	0.8172	0.155306	0.0945226	29.2091	27.7925	29.0987	26.8298	28.3736	27.2528	28.6495	28.033
ATP5B	ATP synthase subunit beta, mitochondrial	P06576	P06576			29	29	74.5	56.559	484	0.970961	0.0118523	0.0090314	32.9143	31.941	32.5491	32.1675	31.9793	32.1568	33.0195	32.3689
EIF4E	Eukaryotic translation initiation factor 4E	P06730	A6NMX2			7	7	7	40.6	653330000	46	0.971349	0.201973	0.110381	27.3965	25.6366	26.8091	24.3679	26.5799	25.0326	26.8081
ENO1	Alpha-enolase	P06733	P06733			45	42	89.6	47.168	1100	0.395862	-0.292374	-0.221527	34.2627	32.9898	33.8603	34.0081	34.3586	33.62	34.2298	34.0819
PYGL	Glycogen phosphorylase, liver form	P06737	P06737			38	31	52.5	97.147	238	0.889648	-0.0705128	-0.0474152	30.2268	28.3259	29.7106	28.8207	29.3954	28.7069	29.8197	29.4441
GPI	Glucose-6-phosphate isomerase	P06744	CON__Q3ZBD7			24	24	24	57.7	11493000000	219	0.901075	0.412565	0.299376	31.2937	29.7492	30.9575	30.1181	30.068	30.0651	30.4502
NPM1	Nucleophosmin	P06748	P06748			20	20	77.6	32.575	427	0.360201	-0.402646	-0.286269	33.0597	31.2814	32.5925	32.8494	32.8139	32.9857	32.9398	32.6542
TPM3	Tropomyosin alpha-3 chain	P06753	P06753			11	10	47.4	32.95	79	0.528715	0.524084	0.293762	28.9461	26.7189	28.4895	28.0005	27.69	25.7808	27.8727	28.7153
HEXA	Beta-hexosaminidase subunit alpha	P06865	P06865			12	12	26.7	60.702	39	0.408164	-0.673935	-0.383359	26.297	24.6233	26.7186	25.1462	25.1455	26.7781	27.7872	25.7699
EPHX1	Epoxide hydrolase 1	P07099	P07099			17	17	55.4	52.948	54	0.732296	0.33638	0.173527	28.1893	25.7792	27.5854	24.9763	26.1407	24.8053	27.4059	26.8327
LDHB	L-lactate dehydrogenase B chain	P07195	Q6ZMR3			24	23	23	55.1	28749000000	478	0.970709	0.175027	0.126434	32.4167	31.1769	32.0764	31.3275	31.2907	31.0947	32.1934
P4HB	Protein disulfide-isomerase	P07237	P07237			36	36	68.7	57.116	308	0.430486	-0.380714	-0.262467	31.0482	29.3064	30.4777	29.9676	30.2008	30.3277	31.3319	30.4623
ACYP1	Acylphosphatase-1	P07311	P07311			5	5	60.6	11.261	24	0.208388	1.25878	0.664914	25.9667	24.2545	25.043	23.8826	24.2491	21.3297	24.8006	23.7322
CTSD	Cathepsin D	Cathepsin D light chain	Cathepsin D heavy chain			11	11	34.7	141.43	1748700000	0.194291	0.583383	-1.38812	-0.71184	28.3817	25.7172	27.2393	24.6113	27.5678	27.8879
ANXA2	ANXA2P2	Annexin A2	Putative annexin A2-like protein					24	38.604	0	7165900000	189	0.264134	0.83229	0.635431	0.419181	30.7236	29.08	30.4703	29.2363
CAPN1	Calpain-1 catalytic subunit	P07384	P07384			18	18	31.8	81.889	43	0.690373	-0.221188	-0.144668	27.326	26.2152	27.1193	25.2487	26.415	26.4294	27.3878	26.5618
TUBB	Tubulin beta chain	P07437	A6NNZ2					36	73.9	0	314.06	256	0.171369	0.90192	-0.374219	-0.301562	33.2078	32.4778	33.3283	32.5898	33.4977
HEXB	Beta-hexosaminidase subunit beta	Beta-hexosaminidase subunit beta chain B	Beta-hexosaminidase subunit beta chain A			11	11	27.2	42.689	970980000	0.255352	0.714867	-1.01643	-0.562064	27.157	25.5142	27.2438	24.171	26.1427	27.0198
PFN1	Profilin-1	P07737	CON__P02584			14	14	14	71.4	19668000000	198	0.996538	0.0251675	0.0173759	31.9539	30.2828	31.5139	30.6551	31.0196	30.7898	31.7492
APRT	Adenine phosphoribosyltransferase	P07741	P07741			9	9	74.4	19.608	54	0.742962	-0.137688	-0.0982872	28.4901	27.0197	27.7805	27.3047	27.2937	27.8345	28.4241	27.5933
EPRS	Bifunctional glutamate/proline--tRNA ligase	Glutamate--tRNA ligase	Proline--tRNA ligase				71	71	62	323.31	11782000000	0.32231	0.910464	0.39936	0.291431	31.1964	30.1371	31.0045	29.9362	30.2552	29.5936
CTSB	Cathepsin B	Cathepsin B light chain	Cathepsin B heavy chain			7	7	26.3	19.731	184290000	0.988679	0.995574	-0.0123577	-0.00673263	25.2146	23.8243	25.1268	22.4315	22.7223	24.0836
HSP90AA1	Heat shock protein HSP 90-alpha	P07900	Q14568				62	62	63.8	323.31	97906000000	0.648434	0.966831	-0.221264	-0.151419	34.1438	32.7033	33.835	32.4844	33.4543	32.9867
HNRNPC	Heterogeneous nuclear ribonucleoproteins C1/C2	P07910	P0DMR1						11	33.67	0	1764800000	44	0.285508	0.837237	-0.626128	-0.408141	28.1497	26.2771	27.5402	26.9388
LYN	Tyrosine-protein kinase Lyn	P07948	P08631			15	15	13	33.6	617020000	34	0.830274	0.941749	0.422577	26.7575	23.0279	27.3262	26.9706	26.2236	23.5935	24.1462
FH	Fumarate hydratase, mitochondrial	P07954	P07954			18	18	53.9	54.636	94	0.169354	-0.756534	-0.509659	29.5631	27.559	29.1229	28.1415	29.0515	29.1006	29.7089	29.5516
ANXA6	Annexin A6	P08133	P08133			33	33	54.8	75.872	211	0.429252	-0.37027	-0.257682	30.3109	28.5026	29.9727	29.3452	30.112	29.4568	30.2711	29.7726
SLC3A2	4F2 cell-surface antigen heavy chain	P08195	P08195			24	24	42.7	67.993	129	0.110063	0.685552	0.501935	29.6518	28.7309	29.5609	28.5852	27.8056	28.4416	28.9596	28.5798
PFKM	ATP-dependent 6-phosphofructokinase, muscle type	P08237	P08237			12	12	28.6	85.182	51	0.766897	0.265031	0.142922	27.3416	25.4339	26.7738	24.4484	25.2071	24.4663	26.8916	26.3727
HSP90AB1	Heat shock protein HSP 90-beta	P08238	Q58FF7			59	39	33	46.1	47430000000	654	0.986159	-0.0889373	-0.0587777	33.1472	31.4567	32.8665	31.6708	32.1446	31.7686	33.1427
SRPR	Signal recognition particle receptor subunit alpha	P08240	P08240			8	8	20.2	69.81	16	0.44222	0.766474	0.396761	24.7962	22.0826	23.9403	24.1597	21.6708	23.9735	24.4745	21.7941
ASNS	Asparagine synthetase [glutamine-hydrolyzing]	P08243	P08243			23	23	52.8	64.369	127	0.95245	0.0252314	0.0179471	29.4281	28.0583	29.0797	28.2687	28.3229	28.2209	29.2007	28.9892
HMBS	Porphobilinogen deaminase	P08397	P08397			12	12	41.6	39.33	49	0.631341	-0.188461	-0.137269	27.0997	25.5331	26.4262	26.07	26.314	26.7213	26.7992	26.0482
PDHA1	Pyruvate dehydrogenase E1 component subunit alpha, somatic form, mitochondrial	P08559	P29803			16	16	16	50	2829100000	110	0.641825	-0.962972	-0.630124	28.889	26.9108	28.0494	26.9974	28.5572	28.3942	29.386
SNRPB2	U2 small nuclear ribonucleoprotein B	P08579	P08579			4	3	27.6	25.486	20	0.956779	-0.0754828	-0.0323127	26.5583	24.773	26.0917	21.2578	24.0998	23.4319	25.9654	25.4857
SNRNP70	U1 small nuclear ribonucleoprotein 70 kDa	P08621	P08621			5	5	16.2	51.556	28	0.925951	-0.0839353	-0.0449795	25.5376	22.2699	23.4057	22.9209	23.146	22.5727	24.8919	23.8593
VIM	Vimentin	P08670	P17661				30	30	67.2	308.15	4931600000	0.687622	0.937	0.436741	0.214661	30.7233	27.2705	29.8057	27.7214	28.6769	26.7106
RPS17	40S ribosomal protein S17	P08708	P08708			8	8	52.6	15.55	71	0.355729	0.380684	0.275754	28.9781	27.5778	28.1894	28.3024	27.2058	27.8174	28.3407	28.1611
GNAI3	Guanine nucleotide-binding protein G(k) subunit alpha	P08754	P08754			23	17	64.7	40.532	127	0.336657	1.44123	0.605477	29.8978	25.8229	30.1375	28.9509	28.3683	24.7767	26.7929	29.1062
ANXA5	Annexin A5	P08758	P08758			23	23	71.2	35.936	228	0.890633	-0.0502629	-0.037221	31.1176	30.0961	31.1037	30.6182	30.4943	30.2245	31.1349	31.283
RPSA	40S ribosomal protein SA	P08865	P08865			17	17	63.7	32.854	159	0.564214	-0.310353	-0.205702	31.4529	29.525	30.9862	29.6409	30.466	30.6394	31.1833	30.5576
ENO2	Gamma-enolase	P09104	P09104			8	8	46.1	47.268	27	0.0940829	-0.684858	-0.509325	25.4105	24.9799	25.6027	26.12	26.7326	25.5491	26.4153	26.1555
ACAA1	3-ketoacyl-CoA thiolase, peroxisomal	P09110	P09110			6	6	29.7	44.292	21	0.57839	-0.437461	-0.250721	25.8899	23.7258	24.3637	25.0818	23.5574	25.5478	26.288	25.4179
SRP19	Signal recognition particle 19 kDa protein	P09132	P09132			4	4	36.1	16.156	22	0.474238	0.247255	0.186756	26.2528	25.4391	26.1539	25.3437	24.9101	25.7359	25.9243	25.6301
GSTP1	Glutathione S-transferase P	P09211	P09211			14	14	63.3	23.356	173	0.353996	-0.3755	-0.273312	31.9916	30.3882	31.8822	31.4362	31.8669	31.6116	31.7488	31.9729
LGALS1	Galectin-1	P09382	P09382			5	5	51.1	14.716	23	0.529967	-0.327781	-0.219705	24.6614	23.6249	24.7091	25.3963	25.5036	25.4894	24.3576	24.3524
QDPR	Dihydropteridine reductase	P09417	P09417			4	4	25.8	25.789	15	0.786804	-0.540668	-0.185696	24.7829	19.9718	23.1876	19.4243	21.8559	18.847	25.6424	23.184
HMGB1	High mobility group protein B1	P09429	B2RPK0			18	18	14	31.2	7912600000	168	0.986842	0.0792599	0.0492203	31.0287	28.8305	30.0307	28.9713	29.4579	28.9262	30.5154
RBP1	Retinol-binding protein 1	P09455	P09455			7	7	58.5	15.85	9	0.225184	-3.07061	-0.938576	24.5613	22.9614	23.0771	15.2001	22.1896	24.4809	25.6791	25.7329
ANXA4	Annexin A4	P09525	P09525			10	10	36.1	35.882	22	0.402706	0.756506	0.411057	26.5276	23.7925	25.7269	24.731	24.1013	22.9038	25.4654	25.2815
CNP	2,3-cyclic-nucleotide 3-phosphodiesterase	P09543	P09543			17	17	42.3	47.578	55	0.237113	-0.511095	-0.367903	27.3276	25.8994	27.0517	26.7902	27.0805	27.2623	27.9361	26.8342
DLD	Dihydrolipoyl dehydrogenase, mitochondrial	P09622	P09622			15	15	39.5	54.177	107	0.594168	-0.281475	-0.187597	29.4809	27.5876	28.8127	28.7822	28.0909	29.1588	29.5498	28.9897
HNRNPA1	HNRNPA1L2	Heterogeneous nuclear ribonucleoprotein A1	Heterogeneous nuclear ribonucleoprotein A1, N-terminally processed	4					19	47.8	38.746	323.31	8706400000	144	0.199883	0.815546	-0.628423	-0.437514	30.4831	28.7721	29.7189
SNRPA1	U2 small nuclear ribonucleoprotein A	P09661	P09661			9	9	48.2	28.415	46	0.380023	-0.53186	-0.34063	27.5473	26.047	26.7943	25.08	27.2319	26.4102	27.184	26.7699
PARP1	Poly [ADP-ribose] polymerase 1	P09874	P09874			63	63	62	113.08	484	0.642188	0.193631	0.138708	32.5712	30.7698	31.8111	31.3573	31.4259	31.1273	31.5395	31.6421
POLA1	DNA polymerase alpha catalytic subunit	P09884	P09884			9	9	8.5	165.91	28	0.781021	-0.175235	-0.109339	25.2779	23.85	25.6395	23.6676	25.1145	23.7662	25.1799	25.0753
UCHL1	Ubiquitin carboxyl-terminal hydrolase isozyme L1	P09936	P09936			15	15	70.9	24.824	118	0.659174	-0.230515	-0.153978	30.0164	28.0717	29.3392	29.0699	28.8155	29.0504	30.1458	29.4076
LTA4H	Leukotriene A-4 hydrolase	P09960	P09960			26	26	55.3	69.284	161	0.707006	-0.182266	-0.124645	29.9215	28.296	29.4068	28.4051	29.1608	28.5502	29.7072	29.3402
ALDOC	Fructose-bisphosphate aldolase C	P09972	P09972			6	6	29.9	39.455	32	0.0780337	-0.832681	-0.598042	25.9902	24.3762	25.5597	25.3976	26.3837	26.1394	25.632	26.4994
H2AFV	H2AFZ	Histone H2A.V	Histone H2A.Z						2	13.509	0.0054466	145100000	9	0.821631	0.973142	-0.24757	-0.1207	24.6954	22.2689	23.7304	22.4505
HIST1H2AJ	HIST1H2AH	H2AFJ	HIST2H2AC	Histone H2A type 1-H	Histone H2A.J	Histone H2A type 2-A	Histone H2A type 1-D	Histone H2A type 1	Histone H2A type 1-B/E	Q16777	Q6FI13	P0C0S8	Q93077	Q7L7L0	P04908	Q99878	Q96KK5	Q9BTM1	Q16777	Q6FI13	P20671	26.8075	26.2076	26.447	28.4386	28.2203	25.8381	27.7186	27.0647	26.7514	25.9904	27.2576	28.1854
HSPA1B	HSPA1A	Heat shock 70 kDa protein 1B	Heat shock 70 kDa protein 1A					28	70.051	0	56032000000	570	0.206132	0.875194	0.458544	0.346462	33.4535	32.244	33.3061	32.4217
U2AF1	Splicing factor U2AF 35 kDa subunit	P0DN76	Q01081					4	30	0	13.195	8	0.138067	0.340877	-2.41723	-1.0016	25.0578	21.4753	18.9024	22.3053	25.3605
CBS	Cystathionine beta-synthase	P0DN79	P35520				15	15	41.6	166.16	2704400000	0.0578904	0.528096	1.16506	0.777738	29.3599	27.7877	29.2513	28.2897	27.5604	26.6196
		P0DP25	P0DP24						4	16.837	0	251500000	13	0.728383	0.935634	-0.578177	-0.22335	26.2684	20.1545	22.0351	26.1094
FDX1	Adrenodoxin, mitochondrial	P10109	P10109			3	3	23.9	19.393	13	0.475206	-0.755851	-0.379337	24.5314	20.6574	23.6838	22.3879	22.1485	24.072	24.5725	23.4908
TROVE2	60 kDa SS-A/Ro ribonucleoprotein	P10155	P10155			16	16	37.9	60.67	67	0.897432	-0.0759215	-0.0485239	28.5379	26.8726	28.0313	26.6099	27.4344	26.7465	28.2464	27.928
GAA	Lysosomal alpha-glucosidase	76 kDa lysosomal alpha-glucosidase	70 kDa lysosomal alpha-glucosidase			8	8	14	28.411	646110000	0.187712	0.753108	-0.777413	-0.510449	26.6472	24.8976	26.5342	24.7912	26.3692	26.4872
HLA-C	HLA class I histocompatibility antigen, Cw-7 alpha chain	P10321	P01893					7	28.1	0	54.342	27	0.860862	0.985637	-0.145834	-0.0811486	26.0846	25.644	25.3496	22.7903	24.2806
HIST1H1E	HIST1H1D	Histone H1.4	Histone H1.3	Color2 [A=255, R=169, G=169, B=169]	1					32.4	32.4	21.865	0	38.284	1304300000	61	0.85055	0.986732	0.113798	0.0720919	28.1995
DLAT	Dihydrolipoyllysine-residue acetyltransferase component of pyruvate dehydrogenase complex, mitochondrial	P10515	P10515			12	12	29.5	68.996	41	0.647487	-0.276928	-0.175759	28.0469	25.6831	26.7808	26.8098	26.563	26.8374	28.0023	27.0256
TXN	Thioredoxin	P10599	P10599			10	10	88.6	11.737	138	0.350815	-0.29595	-0.22896	31.0403	30.1348	30.8386	30.278	30.9372	31.1289	31.1128	30.2966
CTSA	Lysosomal protective protein	Lysosomal protective protein 32 kDa chain	Lysosomal protective protein 20 kDa chain			2	2	5	2.1565	46431000	0.236735	0.56726	-1.66539	-0.734596	22.4044	20.6704	23.19	17.765	23.1656	22.553
PRKAR1A	cAMP-dependent protein kinase type I-alpha regulatory subunit	cAMP-dependent protein kinase type I-alpha regulatory subunit, N-terminally processed	P10644			6	6	6	21.8	315630000	17	0.746726	0.783905	0.515229	26.4225	25.0583	25.3361	24.8648	24.5236	24.0364	24.2232
ESD	S-formylglutathione hydrolase	P10768	P10768			13	13	80.1	31.462	126	0.801058	-0.102874	-0.0739797	29.1889	27.5981	29.0761	28.5866	28.3853	28.5728	29.0319	28.8712
HSPD1	60 kDa heat shock protein, mitochondrial	P10809	P10809			61	61	81.3	61.054	1403	0.143324	-0.674013	-0.481288	33.9078	32.3164	33.852	33.1124	34.0989	33.7328	34.3165	33.7365
HSPA5	78 kDa glucose-regulated protein	P11021	P11021			40	40	56.7	72.332	445	0.421628	-0.358775	-0.253363	32.285	30.5198	31.7009	31.1184	31.505	31.5922	32.2627	31.6993
HSPA8	Heat shock cognate 71 kDa protein	P11142	P11142			47	35	75.2	70.897	744	0.752178	0.128166	0.0923611	33.8167	32.7175	33.2736	32.3035	32.8972	32.3912	33.3904	32.92
EPB41	Protein 4.1	P11171	P11171			15	15	25.3	97.016	54	0.916541	-0.0868731	-0.048399	28.1505	25.2314	27.2114	25.1227	26.0895	26.0198	27.0586	26.8957
UMPS	Uridine 5-monophosphate synthase	Orotate phosphoribosyltransferase	Orotidine 5-phosphate decarboxylase			14	14	45.6	72.222	1116600000	0.0913913	0.648405	-0.909859	-0.626155	27.4872	26.1612	26.5354	25.5757	27.6929	26.9734
PDHB	Pyruvate dehydrogenase E1 component subunit beta, mitochondrial	P11177	P11177			17	17	62.1	39.233	75	0.410161	-0.503139	-0.320788	28.9935	26.6252	27.7918	27.3721	27.9823	27.5521	28.8492	28.4116
DBT	Lipoamide acyltransferase component of branched-chain alpha-keto acid dehydrogenase complex, mitochondrial	P11182	P11182			4	4	10.8	53.486	18	0.785908	0.128818	0.0886272	24.5839	23.531	24.1626	24.6199	23.6551	24.7698	24.6933	23.264
PYGB	Glycogen phosphorylase, brain form	P11216	P11216			12	10	26.8	96.695	36	0.904232	0.0912442	0.0528313	26.974	25.4083	26.1536	24.8999	24.8644	25.2756	27.4296	25.5013
RALA	Ras-related protein Ral-A	P11233	P11233			5	1	25.2	23.567	22	0.934701	0.0967031	0.0453581	26.7568	21.9949	26.4837	25.8947	25.3748	24.6838	24.9955	25.6893
LAMP1	Lysosome-associated membrane glycoprotein 1	P11279	P11279			4	4	10.6	44.882	18	0.449566	-0.892045	-0.424161	25.9358	23.4348	25.202	21.5452	25.4702	23.7731	26.0174	24.4252
ACADM	Medium-chain specific acyl-CoA dehydrogenase, mitochondrial	P11310	P11310			20	20	54.2	46.588	104	0.288264	-0.752975	-0.457354	29.1163	26.4928	28.5153	27.4949	28.0515	28.6123	29.4469	28.5205
TOP1	DNA topoisomerase 1	P11387	P11387			4	4	8.4	90.725	8	0.843392	-0.238198	-0.110547	24.1102	20.7779	21.9308	20.3772	21.2338	20.7167	24.31	21.8884
G6PD	Glucose-6-phosphate 1-dehydrogenase	P11413	P11413			24	24	58.4	59.256	88	0.861126	-0.115592	-0.0707834	27.4556	25.6919	27.4177	26.6828	26.9599	25.8488	28.1734	26.7283
PC	Pyruvate carboxylase, mitochondrial	P11498	P11498			13	13	17.7	129.63	30	0.714453	-0.825134	-0.261893	26.0604	24.6418	25.4039	17.3871	23.5758	23.0137	26.385	23.8193
MTHFD1	C-1-tetrahydrofolate synthase, cytoplasmic	Methylenetetrahydrofolate dehydrogenase	Methenyltetrahydrofolate cyclohydrolase					44	101.56	0	11179000000	291	0.945491	0.994205	0.0282073	0.0202098	31.0055	29.6547	30.7616	29.8284
IGF2R	Cation-independent mannose-6-phosphate receptor	P11717	P11717			27	27	17.4	274.37	99	0.144069	-1.1707	-0.689833	26.9116	26.5439	27.3636	24.5847	27.3908	26.6321	28.0838	27.9799
ADH5	Alcohol dehydrogenase class-3	P11766	P11766			10	10	41.7	39.724	75	0.17443	-0.579157	-0.420894	28.6553	27.2492	28.6005	28.3619	29.2264	28.4938	28.9713	28.4918
CDK4	Cyclin-dependent kinase 4	P11802	Q96Q40	4					10	42.2	33.729	42.195	471440000	37	0.497899	0.89446	-0.556491	-0.314119	26.5348	23.8239	26.525
PRPS2	Ribose-phosphate pyrophosphokinase 2	P11908	P11908			5	4	48.1	34.769	22	0.277017	1.17363	0.592216	26.0079	23.2108	25.7917	23.2679	22.5726	22.1387	24.5788	24.2936
PABPC1	PABPC3	Polyadenylate-binding protein 1	Polyadenylate-binding protein 3	Color2 [A=255, R=169, G=169, B=169]	1					53.5	53.5	70.67	0	225.26	5301200000	195	0.72988	0.979235	-0.139472	-0.100668	30.0346
PCNA	Proliferating cell nuclear antigen	P12004	P12004			14	14	82.4	28.768	142	0.611433	-0.284249	-0.185709	30.5882	28.5665	30.2033	29.13	29.6821	29.5271	30.6409	29.7747
HARS	Histidine--tRNA ligase, cytoplasmic	P12081	P12081			19	14	44	57.41	65	0.979456	0.0173721	0.0105465	27.3265	25.7281	27.0934	25.9593	27.3756	26.117	27.2947	25.2505
COL6A1	Collagen alpha-1(VI) chain	P12109	P12109			3	3	3.9	108.53	1	0.165088	2.20178	0.920037	23.6817	20.557	21.4627	20.9469	19.8536	15.9421	20.9145	21.1311
SLC25A6	ADP/ATP translocase 3	ADP/ATP translocase 3, N-terminally processed	P12236			15	7	4	12.8	1906500000	49	0.988337	0.0887694	0.0632131	28.4212	27.2812	28.1088	27.3438	27.7334	26.9502	28.3611
IMPDH2	Inosine-5-monophosphate dehydrogenase 2	P12268	P12268			23	23	51.6	55.804	135	0.466505	-0.316055	-0.224695	29.7303	28.0353	29.4462	28.7383	29.2082	29.1005	29.734	29.1717
TPR	Nucleoprotein TPR	P12270	P12270			69	69	38.6	267.29	302	0.125929	-0.665928	-0.484387	29.6993	28.6088	29.0973	27.974	29.5331	29.2772	29.6273	29.6054
CKB	Creatine kinase B-type	P12277	P12277			27	27	86.4	42.644	595	0.22459	-0.503255	-0.36687	33.4588	31.8759	32.9699	32.9154	32.916	33.3527	33.7189	33.2454
CKMT1A	Creatine kinase U-type, mitochondrial	P12532	P17540			11	11	11	39.1	3777800000	66	0.715756	-0.803731	-0.562114	29.027	27.0907	28.5453	28.5103	29.1444	28.8444	29.3316
ACTN1	Alpha-actinin-1	P12814	Q08043			56	34	32	49.4	4789500000	166	0.732322	1.13451	0.540681	30.1795	26.6753	30.5466	28.8946	28.553	26.6017	27.1036
SRC	Proto-oncogene tyrosine-protein kinase Src	P12931	P06239			8	4	4	13.2	58146000	13	0.149496	3.57797	1.39589	24.5259	19.4962	23.9762	23.5738	19.8724	16.2269	20.1155
PEPD	Xaa-Pro dipeptidase	P12955	P12955			10	10	34.3	54.548	18	0.0199074	2.11518	1.26486	26.8234	25.7614	26.6869	25.8808	24.5271	22.3512	24.824	24.9894
XRCC6	X-ray repair cross-complementing protein 6	P12956	P12956			37	37	57.5	69.842	323	0.707122	-0.166404	-0.117003	31.1169	29.5991	30.5004	29.8324	30.3742	29.8282	31.0298	30.4822
XRCC5	X-ray repair cross-complementing protein 5	P13010	P13010			39	39	64.1	82.704	239	0.596296	-0.170195	-0.13048	30.7561	29.4739	30.1817	30.1898	30.0037	30.1284	30.6695	30.4808
COX4I1	Cytochrome c oxidase subunit 4 isoform 1, mitochondrial	P13073	P13073			6	6	32.5	19.576	20	0.180868	1.42114	0.732982	26.3541	23.5395	24.8436	23.4741	22.0473	22.1339	23.5736	24.772
LAMP2	Lysosome-associated membrane glycoprotein 2	P13473	P13473			4	4	11.5	44.96	25	0.31499	-0.466699	-0.327346	27.0781	26.2387	26.642	25.3215	27.0392	26.3757	27.2179	26.5142
RNH1	Ribonuclease inhibitor	P13489	P13489			17	17	64.4	49.973	102	0.905519	0.0513535	0.0362969	28.6682	27.451	28.74	27.9596	27.9935	27.4614	28.7639	28.3947
NCAM1	Neural cell adhesion molecule 1	P13591	P13591			4	4	6.5	94.573	7	0.056404	3.52367	1.41282	21.0278	20.3011	24.8983	19.2034	17.0939	16.4132	17.5945	20.2342
EEF2	Elongation factor 2	P13639	P13639			57	56	69.5	95.337	782	0.151456	0.514052	0.391556	33.0426	31.7861	32.6195	32.646	31.5777	31.9557	32.3742	32.1305
PDIA4	Protein disulfide-isomerase A4	P13667	P13667			50	50	60.8	72.932	301	0.277626	-0.622103	-0.408974	30.8173	28.8226	30.1496	29.2185	29.8838	30.2261	31.1124	30.2742
P4HA1	Prolyl 4-hydroxylase subunit alpha-1	P13674	P13674			16	16	42.1	61.049	60	0.928082	-0.0530553	-0.0339288	26.6764	25.5837	26.2311	24.6152	25.5368	25.368	25.5635	26.8502
TPT1	Translationally-controlled tumor protein	P13693	Q56UQ5			7	7	7	48.3	2282100000	44	0.952384	-0.283903	-0.191957	28.8613	27.2135	28.0423	27.1688	28.3145	27.4308	28.67
PLS3	Plastin-3	P13797	P13796			49	49	46	73.5	23483000000	407	0.890619	0.511507	0.323555	32.1892	30.1703	32.3998	31.2897	31.003	30.2836	31.0556
APEH	Acylamino-acid-releasing enzyme	P13798	P13798			15	15	31.8	81.224	31	0.0731412	-2.70425	-1.20368	26.7758	21.1655	25.7277	24.1736	27.6497	26.8307	27.5289	26.6503
ETFA	Electron transfer flavoprotein subunit alpha, mitochondrial	P13804	P13804			14	14	62.5	35.079	122	0.514201	-0.327279	-0.222301	30.3367	28.4603	29.7811	29.2034	29.2206	29.8065	30.4189	29.6445
PRKAR2A	cAMP-dependent protein kinase type II-alpha regulatory subunit	P13861	P13861			16	14	51	45.518	59	0.46171	-0.388855	-0.260164	27.2829	25.2597	26.2876	25.6536	26.1471	26.1008	26.8667	26.9246
MTHFD2	Bifunctional methylenetetrahydrofolate dehydrogenase/cyclohydrolase, mitochondrial	NAD-dependent methylenetetrahydrofolate dehydrogenase	Methenyltetrahydrofolate cyclohydrolase			10	10	51.7	81.132	1242400000	0.996721	0.99984	-0.00357056	-0.00194733	28.2633	25.6859	27.3617	26.0313	26.0211	25.9173
MIF	Macrophage migration inhibitory factor	P14174	P14174			8	8	45.2	12.476	119	0.383938	-0.537349	-0.34178	31.6888	29.3735	30.4925	29.4519	30.8716	30.7559	31.2034	30.3252
PRKCSH	Glucosidase 2 subunit beta	P14314	P14314			17	17	51.3	59.425	112	0.436955	-0.39206	-0.266546	29.6143	27.8115	28.8447	27.9937	28.7189	28.5768	29.5785	28.9582
FDPS	Farnesyl pyrophosphate synthase	P14324	P14324			8	8	31	48.275	32	0.712253	-0.396699	-0.195843	27.8545	25.6578	27.0978	23.7538	25.63	26.1742	27.8884	26.2582
AKR1A1	Alcohol dehydrogenase [NADP(+)]	P14550	P14550			12	12	51.4	36.573	52	0.425602	-0.504666	-0.317287	28.3386	26.0767	27.7646	26.7729	27.8508	27.9434	28.3071	26.8702
PKM	Pyruvate kinase PKM	P14618	P30613			54	54	54	83.6	130510000000	835	0.733485	-0.730221	-0.539697	34.0734	32.5269	33.8011	33.4667	34.3167	33.9472	34.416
HSP90B1	Endoplasmin	P14625	Q58FF3			53	51	51	57.7	29858000000	529	0.931424	-0.331497	-0.230283	32.3473	30.7247	32.0551	30.99	31.6619	31.4893	32.3629
CCNB1	G2/mitotic-specific cyclin-B1	P14635	P14635			3	3	13.6	48.337	5	0.826711	0.315239	0.132537	23.0807	21.9884	23.112	20.7534	23.859	23.2369	22.3195	18.2582
SNRPN	SNRPB	Small nuclear ribonucleoprotein-associated protein N	Small nuclear ribonucleoprotein-associated proteins B and B					9	24.614	0	2155400000	52	0.215634	0.815885	0.641052	0.438122	28.7973	27.4361	28.8472	27.6057
IDE	Insulin-degrading enzyme	P14735	P14735			13	13	18.1	117.97	45	0.388731	0.689468	0.395756	26.9078	25.875	26.8853	25.9809	25.9114	23.7274	26.7169	26.5353
HNRNPL	Heterogeneous nuclear ribonucleoprotein L	P14866	P14866			18	18	61	64.132	121	0.962055	-0.0250325	-0.0166358	29.1615	27.4642	27.7128	28.0111	27.4071	28.1329	29.019	27.8906
DARS	Aspartate--tRNA ligase, cytoplasmic	P14868	P14868			24	24	57.3	57.136	163	0.877398	0.0796776	0.0532969	29.6371	28.7061	29.3531	27.6667	28.5719	28.1971	29.2064	29.0688
JUP	Junction plakoglobin	P14923	P14923			25	20	45.4	81.744	87	0.178828	-0.948811	-0.584463	27.3348	25.7777	27.5143	26.3029	28.132	26.5056	27.4333	28.654
GLUL	Glutamine synthetase	P15104	P15104			13	13	54.7	42.064	83	0.666374	0.268986	0.168791	28.6589	27.238	28.3419	27.252	27.0119	27.8146	28.8273	26.761
AKR1B1	Aldose reductase	P15121	C9JRZ8			15	15	15	60.1	8251500000	152	0.914767	-0.42163	-0.283087	30.5581	28.7666	30.1756	28.9174	29.9507	29.5301	30.4692
GSPT1	Eukaryotic peptide chain release factor GTP-binding subunit ERF3A	P15170	P15170			22	11	49.5	55.755	93	0.270648	0.859599	0.503117	28.6821	26.8469	28.3886	27.4527	25.3757	27.1288	28.0344	27.3929
EZR	Ezrin	P15311	P15311			15	14	43.5	69.412	92	0.280522	-0.402531	-0.300518	28.6484	27.1586	28.2135	27.5585	28.3746	28.2068	28.4519	28.1558
UCHL3	Ubiquitin carboxyl-terminal hydrolase isozyme L3	P15374	P15374			9	9	55.2	26.182	38	0.521285	0.648996	0.332301	27.9183	24.7453	26.6558	25.292	25.8559	23.628	26.3071	26.2244
NME1	Nucleoside diphosphate kinase A	P15531	P15531			15	8	86.2	17.149	203	0.483619	-0.427465	-0.271807	31.5935	29.8715	30.6566	29.555	30.5928	30.0665	31.7143	31.0129
GNS	N-acetylglucosamine-6-sulfatase	P15586	P15586			8	8	21.7	62.081	18	0.0919317	-2.31568	-1.07426	25.7343	21.4876	22.0232	22.2229	25.3045	25.4695	26.4938	23.4629
RPS2	40S ribosomal protein S2	P15880	P15880			13	13	44.7	31.324	85	0.516153	0.388505	0.248517	29.4297	27.6875	27.9191	27.4541	27.1424	27.3091	28.6749	27.81
RPA2	Replication protein A 32 kDa subunit	P15927	P15927			10	10	80.7	29.247	42	0.877815	0.114409	0.0667816	27.9949	26.2533	27.726	26.346	27.3145	26.9821	28.0942	25.4718
NQO2	Ribosyldihydronicotinamide dehydrogenase [quinone]	P16083	P16083			4	4	28.1	25.918	18	0.415408	1.20395	0.506601	24.2931	21.1862	24.3892	22.4227	20.1116	19.7086	24.0576	23.5976
CBR1	Carbonyl reductase [NADPH] 1	P16152	P16152			13	11	65	30.375	84	0.865421	-0.0686889	-0.0494759	29.8047	28.2857	29.4749	28.5406	29.0306	29.0239	29.479	28.8472
ACADS	Short-chain specific acyl-CoA dehydrogenase, mitochondrial	P16219	P16219			5	5	23.1	44.297	11	0.0165757	-3.4009	-1.67274	23.3265	21.3226	22.6617	19.4439	23.406	26.036	25.411	25.5053
GCFC2	GC-rich sequence DNA-binding factor 2	P16383	P16383			5	5	10.2	89.384	15	0.926495	0.150506	0.0586877	24.2971	22.666	24.3764	20.1217	23.3204	19.1544	24.3714	24.013
HIST1H1C	Histone H1.2	P16403	P16403			3	3	33.3	21.364	5	0.556317	1.05223	0.391243	23.3784	21.1269	22.6171	23.149	21.7003	22.0813	25.0482	17.2326
ATP2A2	Sarcoplasmic/endoplasmic reticulum calcium ATPase 2	P16615	O14983				34	34	44.1	307.79	3233000000	0.395409	0.924151	0.351498	0.253955	29.2696	28.4624	29.1421	27.8375	28.3248	27.8721
FAH	Fumarylacetoacetase	P16930	P16930			6	6	22.4	46.374	27	0.686109	-0.244476	-0.155112	25.3315	24.2978	26.0058	25.7184	25.6727	24.3648	26.4488	25.8451
STMN1	Stathmin	P16949	Q93045			6	6	6	32.9	823770000	13	0.721588	-0.947423	-0.549445	27.2655	23.979	25.7042	26.6406	26.8839	27.1291	26.7817
YBX3	Y-box-binding protein 3	P16989	P16989			5	5	48.9	40.089	32	0.471388	0.520276	0.310229	26.286	24.1487	24.8911	23.6762	24.1125	23.5062	25.2489	24.0533
HSPA6	HSPA7	Heat shock 70 kDa protein 6	Putative heat shock 70 kDa protein 7					1	71.027	0	1477100000	13	0.115414	0.62033	1.03253	0.661357	28.49	27.6404	28.1601	26.648
GOT1	Aspartate aminotransferase, cytoplasmic	P17174	P17174			16	16	55.4	46.247	85	0.174734	0.821645	0.53566	28.2889	26.7604	27.987	27.8594	25.6581	27.3261	27.4155	27.2095
PRKACA	cAMP-dependent protein kinase catalytic subunit alpha	P17612	P17612			6	2	21.9	40.589	14	0.231483	2.19213	0.828222	25.9222	23.8439	25.6572	24.293	18.3271	22.684	24.8346	25.1022
CAPN2	Calpain-2 catalytic subunit	P17655	P17655			24	24	48.3	79.994	66	0.148876	1.86453	0.876942	27.4309	26.264	27.3427	26.45	25.873	21.9402	26.9905	25.2258
CTPS1	CTP synthase 1	P17812	P17812			24	21	58.4	66.69	147	0.510912	-0.287612	-0.203742	29.7736	28.1591	29.0856	28.3061	29.2801	28.7298	29.5064	28.9585
DDX5	Probable ATP-dependent RNA helicase DDX5	P17844	P17844			15	15	44	69.147	59	0.790975	-0.128808	-0.0879366	27.6631	25.7162	26.9642	27.0072	27.0338	26.8327	27.5399	26.4595
PFKL	ATP-dependent 6-phosphofructokinase, liver type	P17858	P17858			18	16	31.4	85.018	81	0.621861	-0.303078	-0.19144	28.723	26.8816	28.1363	26.253	28.1264	27.583	27.953	27.5439
PSMC3	26S protease regulatory subunit 6A	P17980	P17980			22	22	57.4	49.203	137	0.654664	0.111305	0.0900084	29.7424	28.9562	29.7001	29.015	29.4744	28.9736	29.2355	29.2851
TCP1	T-complex protein 1 subunit alpha	P17987	P17987			40	40	81.8	60.343	498	0.835713	0.0729394	0.0545635	32.1634	32.0261	32.487	31.186	32.0397	31.325	32.1592	32.0468
PTPN1	Tyrosine-protein phosphatase non-receptor type 1	P18031	P18031			5	5	16.6	49.966	15	0.677325	-0.505546	-0.234422	25.91	23.607	24.2971	21.0439	24.6014	22.9296	25.5476	23.8014
RPL35A	60S ribosomal protein L35a	P18077	P18077			4	4	16.4	12.538	13	0.513015	0.90911	0.393906	26.2725	23.1988	24.7525	22.4376	24.5667	20.8419	25.1625	22.4537
ARF4	ADP-ribosylation factor 4	P18085	P18085			5	5	61.7	20.511	27	0.320015	-0.923965	-0.498789	26.7724	25.0914	26.6096	23.704	26.459	25.2079	27.3146	26.8918
RPL7	60S ribosomal protein L7	P18124	P18124			16	16	52.4	29.225	121	0.973359	0.0172544	0.0115364	30.0133	27.9225	28.1862	28.7317	28.3463	28.6383	29.1697	28.6304
VCL	Vinculin	P18206	P18206			39	39	43.6	123.8	202	0.978752	-0.012105	-0.00842956	29.3999	27.9204	28.8529	28.5968	28.4389	27.9596	29.2922	29.1278
NELFE	Negative elongation factor E	P18615	P18615			6	6	21.8	43.239	18	0.184625	2.2833	0.904782	23.84	22.537	24.3243	23.5633	16.9633	22.5511	23.5909	22.0261
RPL17	60S ribosomal protein L17	P18621	P18621			9	9	40.8	21.397	78	0.853432	0.091229	0.0619327	29.5907	27.5992	28.3296	28.9197	28.2988	28.6173	29.0596	28.0986
PGAM1	Phosphoglycerate mutase 1	P18669	P15259			18	18	12	49.2	14533000000	239	0.992832	-0.0373287	-0.0263611	31.432	29.5688	31.1104	30.5195	30.6011	30.6792	30.9123
RCC1	Regulator of chromosome condensation	P18754	P18754			16	16	61.8	44.969	118	0.39852	-0.403197	-0.279282	29.4281	27.6169	28.7952	27.9984	28.6676	29.0505	29.2638	28.4695
LIG1	DNA ligase 1	P18858	P18858			6	6	8.8	101.73	18	0.952588	-0.0265284	-0.0185776	24.0484	22.3946	23.2631	23.7267	22.9672	23.3392	24.0433	23.1894
XRCC1	DNA repair protein XRCC1	P18887	P18887			4	4	8.2	69.476	12	0.598812	0.421182	0.239502	24.0647	21.8801	23.931	21.7617	22.2994	21.4354	23.452	22.7661
CDH2	Cadherin-2	P19022	P19022			14	13	27	99.808	56	0.786659	0.069581	0.0558509	28.2957	27.3361	28.073	27.4529	27.6009	27.7622	27.9175	27.5988
GNAZ	Guanine nucleotide-binding protein G(z) subunit alpha	P19086	P19086			6	6	25.9	40.923	9	0.0348638	5.76481	1.84583	25.6237	21.8747	26.5202	25.0536	16.0564	16.6332	19.0729	24.2504
NCL	Nucleolin	P19338	P19338			43	43	54.4	76.613	357	0.966098	0.0150995	0.0112616	32.0101	30.5185	31.1945	31.4438	31.0688	31.2196	31.6969	31.1211
HK1	Hexokinase-1	P19367	Q2TB90			35	35	31	41.7	3576900000	156	0.928109	-0.401216	-0.241705	29.4875	27.7698	28.9488	27.0625	28.3666	27.8909	29.508
POLR2C	DNA-directed RNA polymerase II subunit RPB3	P19387	P19387			6	6	37.1	31.441	20	0.334919	1.91931	0.677952	25.396	24.7	25.0667	24.9099	23.5662	25.4189	25.6095	17.8007
POLR2E	DNA-directed RNA polymerases I, II, and III subunit RPABC1	P19388	P19388			4	4	39	24.551	17	0.15051	1.26484	0.715553	26.5764	24.8068	26.7111	24.1786	24.0812	23.2196	25.2399	24.6729
NDUFV2	NADH dehydrogenase [ubiquinone] flavoprotein 2, mitochondrial	P19404	P19404			3	3	13.7	27.391	12	0.677547	0.761151	0.277527	24.4746	22.3077	24.4041	22.8746	17.8273	23.8214	24.6665	24.7012
EIF2AK2	Interferon-induced, double-stranded RNA-activated protein kinase	P19525	P19525			6	6	12.7	62.094	11	0.300061	-2.13982	-0.7412	24.7879	22.2032	23.1792	16.309	23.3562	24.1195	24.6244	22.9385
SRM	Spermidine synthase	P19623	P19623			13	13	71.5	33.824	54	0.207745	0.488105	0.362697	28.2702	27.1125	28.0045	27.461	27.247	26.7438	27.8263	27.0787
CSNK2A2	Casein kinase II subunit alpha	P19784	P19784			11	11	42	41.213	35	0.94647	0.0600123	0.0323107	27.6557	25.2836	27.2412	24.833	27.2478	25.0445	26.7326	25.7484
ATP2B1	Plasma membrane calcium-transporting ATPase 1	P20020	Q16720				19	19	21.5	81.938	949830000	0.453975	0.888465	-0.553066	-0.327074	27.5304	25.2245	26.9999	25.3891	26.2351	26.3789
EIF2S2	Eukaryotic translation initiation factor 2 subunit 2	P20042	P20042			7	7	28.8	38.388	28	0.563404	0.234899	0.169696	26.2386	25.0221	25.2481	24.8114	24.8312	24.7032	25.685	25.1612
ANXA7	Annexin A7	P20073	P20073			10	10	24.6	52.739	45	0.301309	-0.693109	-0.429717	27.1111	25.1418	26.7227	25.4691	27.2168	25.7725	27.536	26.6919
BTF3	Transcription factor BTF3	P20290	P20290			8	8	59.2	22.168	58	0.268806	-0.555096	-0.381352	28.7307	26.8021	27.5419	28.3283	28.0951	28.2825	28.8318	28.4139
RAB4A	Ras-related protein Rab-4A	P20338	P61018			4	4	4	30.3	109190000	13	0.591035	2.05753	0.697517	24.8169	21.9515	24.4546	22.6855	16.9077	20.0391	24.748
RAB5A	Ras-related protein Rab-5A	P20339	P20339			4	4	47.9	23.658	13	0.188676	-2.95413	-0.987207	25.0673	22.7517	23.2963	16.0473	24.2072	25.2922	24.4807	24.9989
RAB6A	Ras-related protein Rab-6A	P20340	Q14964			6	6	3	18.3	1431300000	26	0.944708	-0.482287	-0.200655	28.5749	22.893	27.9583	26.4695	26.7582	25.5829	28.4628
PSMB1	Proteasome subunit beta type-1	P20618	P20618			14	14	60.6	26.489	115	0.214817	0.535258	0.386202	29.6347	28.9217	29.5599	28.8866	28.3418	27.9776	29.3009	29.2415
COX5A	Cytochrome c oxidase subunit 5A, mitochondrial	P20674	P20674			4	4	46.7	16.762	11	0.253114	-2.51389	-0.841095	24.6968	16.341	22.8672	24.6671	24.6109	24.4063	24.4341	25.1763
LMNB1	Lamin-B1	P20700	Q03252			8	8	8	16.4	144130000	24	0.963422	0.379123	0.154884	23.8209	23.9752	23.5621	22.8078	23.8299	19.1685	23.7259
CAST	Calpastatin	P20810	P20810			13	13	29.1	76.572	51	0.245038	1.49589	0.692223	26.8451	24.5606	26.1435	26.5261	21.4972	26.1619	24.8352	25.5972
GSTM3	Glutathione S-transferase Mu 3	P21266	P21266			15	14	60.9	26.559	86	0.999265	-0.000815868	-0.000440973	27.9482	27.5555	28.2075	25.0647	26.5422	26.4521	28.3729	27.412
ATP6V1B2	V-type proton ATPase subunit B, brain isoform	P21281	P15313			18	18	18	61.4	1530100000	85	0.956238	-0.261084	-0.184085	27.9844	26.5161	27.9113	26.7544	27.7166	27.0613	27.825
ATP6V1C1	V-type proton ATPase subunit C 1	P21283	P21283			7	7	31.7	43.941	24	0.399208	1.84117	0.607802	25.7989	22.4406	25.3297	24.3425	17.1023	23.4232	25.3665	24.6551
FLNA	Filamin-A	P21333	P21333			137	128	67.7	280.74	1061	0.0167897	1.04588	0.793105	33.1244	32.5585	33.134	32.0016	31.8958	31.1577	31.7731	31.8083
ACO1	Cytoplasmic aconitate hydratase	P21399	P21399			17	17	32.4	98.398	57	0.696485	0.274014	0.164142	27.9768	25.8764	27.0099	25.9506	25.1486	26.9445	27.1377	26.4869
VDAC1	Voltage-dependent anion-selective channel protein 1	P21796	P21796			15	15	73.5	30.772	105	0.849095	-0.19975	-0.0996	29.6423	26.1704	28.6386	27.9648	28.5212	26.6716	28.0087	30.0137
SDHB	Succinate dehydrogenase [ubiquinone] iron-sulfur subunit, mitochondrial	P21912	P21912			12	12	55.7	31.629	55	0.941945	-0.057652	-0.0327698	27.5075	25.089	26.1282	24.7955	25.0855	25.2556	26.5672	26.8424
COMT	Catechol O-methyltransferase	P21964	P21964			12	12	59.8	30.037	52	0.560268	-0.488616	-0.272561	27.9666	26.4188	27.8523	24.8613	26.887	26.7336	28.1274	27.3055
MUT	Methylmalonyl-CoA mutase, mitochondrial	P22033	P22033			13	13	28.1	83.134	54	0.1121	-1.42894	-0.808261	26.9526	24.0326	26.2624	24.2043	26.4062	27.1226	27.2488	26.3902
OSBP	Oxysterol-binding protein 1	P22059	P22059			13	13	24.2	89.42	47	0.62068	-0.493055	-0.253447	26.5869	23.532	26.2115	24.4008	24.0043	25.6155	26.7169	26.3667
PCMT1	Protein-L-isoaspartate(D-aspartate) O-methyltransferase	P22061	P22061			13	13	78.4	24.636	97	0.932747	-0.0436339	-0.0291692	29.9869	27.9429	29.8869	29.8845	29.4111	29.5029	29.5492	29.4124
FBL	rRNA 2-O-methyltransferase fibrillarin	P22087	A6NHQ2			4	4	4	19.6	157990000	19	0.801019	1.04302	0.456444	26.6521	22.6722	23.4312	21.3233	22.1591	21.9436	24.2638
GART	Trifunctional purine biosynthetic protein adenosine-3	Phosphoribosylamine--glycine ligase	Phosphoribosylformylglycinamidine cyclo-ligase				40	60.1	0	323.31	264	0.448342	0.928666	0.344386	0.241733	31.1717	29.693	30.7753	29.6865	29.9424
PAICS	Multifunctional protein ADE2	Phosphoribosylaminoimidazole-succinocarboxamide synthase	Phosphoribosylaminoimidazole carboxylase			27	27	73.4	323.31	14631000000	0.968994	0.996924	0.0135341	0.0101454	31.3249	30.0899	31.0912	30.3665	30.6663	30.2635
SCP2	Non-specific lipid-transfer protein	P22307	P22307			14	14	22.7	58.993	76	0.869345	-0.0954599	-0.0613461	28.0917	26.0976	27.2392	26.217	26.4396	26.6665	27.7895	27.1317
UBA1	Ubiquitin-like modifier-activating enzyme 1	P22314	P22314			59	59	75.9	117.85	549	0.435968	-0.318337	-0.230432	32.5826	30.9679	32.0274	31.6176	31.9712	31.7605	32.5706	32.1666
NME2	Nucleoside diphosphate kinase B	P22392	P22392			7	3	77.6	17.298	114	0.118315	-0.78199	-0.547142	30.2166	28.454	29.6127	29.1618	29.6959	30.0354	30.7267	30.1151
FDXR	NADPH:adrenodoxin oxidoreductase, mitochondrial	P22570	P22570			17	17	51.3	53.836	53	0.609004	-0.451682	-0.245838	27.0739	24.5561	26.9283	25.9564	24.8295	27.4159	27.3504	26.7255
HNRNPA2B1	Heterogeneous nuclear ribonucleoproteins A2/B1	P22626	P22626			22	22	66.6	37.429	166	0.375145	-0.4359	-0.299567	30.2924	28.628	28.9613	29.2626	29.4255	29.4793	30.5579	29.4253
UQCRC2	Cytochrome b-c1 complex subunit 2, mitochondrial	P22695	P22695			11	11	47.5	48.442	59	0.59007	0.346085	0.215181	27.8573	25.7648	26.7699	26.3978	25.8626	25.4151	27.067	27.0607
FECH	Ferrochelatase, mitochondrial	P22830	P22830			8	8	30	47.862	19	0.590587	-0.695259	-0.312636	25.2779	22.7699	22.629	21.0808	23.2374	21.5021	25.6138	24.1853
TCEA1	Transcription elongation factor A protein 1	P23193	Q15560			9	9	9	33.6	481040000	46	0.923801	-0.439795	-0.247458	26.8083	24.6189	25.7161	24.0813	26.4945	24.9702	26.6787
SFPQ	Splicing factor, proline- and glutamine-rich	P23246	P23246			16	15	29.8	76.149	108	0.354104	-0.536265	-0.349566	29.1239	26.8148	28.6972	28.3367	28.357	28.6117	28.9978	29.1511
TUBG1	TUBG2	Tubulin gamma-1 chain	Tubulin gamma-2 chain						12	51.169	0	719360000	33	0.515652	0.907209	0.517993	0.295978	27.4965	25.7601	26.8254	25.4293
PPIB	Peptidyl-prolyl cis-trans isomerase B	P23284	P23284			14	14	54.6	23.742	98	0.482771	-0.589505	-0.329669	29.5222	27.3147	28.5875	26.3402	28.3575	27.9593	29.5913	28.2146
ME2	NAD-dependent malic enzyme, mitochondrial	P23368	P23368			15	15	43.7	65.443	60	0.278072	-0.579434	-0.389959	27.5456	26.0387	26.2959	27.3862	26.5674	27.4561	28.0203	27.5405
WARS	Tryptophan--tRNA ligase, cytoplasmic	T1-TrpRS	T2-TrpRS				22	22	66	183.69	3044700000	0.416524	0.917848	0.397758	0.273199	29.2448	27.5052	28.9068	28.6814	27.7082	27.9529
RPS3	40S ribosomal protein S3	P23396	P23396			19	19	68.3	26.688	170	0.717881	0.183274	0.123514	30.8621	29.6188	30.4807	29.2554	30.1389	29.0925	30.5378	29.7146
GCSH	Glycine cleavage system H protein, mitochondrial	P23434	P23434			4	4	41	18.884	24	0.474381	-0.477899	-0.29385	27.4554	25.3317	26.1501	27.145	26.0538	27.4413	27.8318	26.667
AHCY	Adenosylhomocysteinase	P23526	P23526			24	24	58.8	47.716	178	0.908098	-0.0565896	-0.0384959	30.4089	28.552	29.5933	28.7004	29.4132	28.9688	29.8575	29.2415
CFL1	Cofilin-1	P23528	P23528			21	16	81.3	18.502	259	0.873319	-0.0443854	-0.0350385	32.5257	31.3599	32.2105	32.0459	31.9472	32.0858	32.3679	31.9188
EIF4B	Eukaryotic translation initiation factor 4B	P23588	P23588			16	16	33.9	69.15	107	0.0562297	2.2572	1.1539	29.2481	27.3523	28.8306	28.3333	24.9254	27.6348	27.7099	24.4654
ATP2B4	Plasma membrane calcium-transporting ATPase 4	P23634	P23634			9	9	19.3	137.92	18	0.0755993	-4.34575	-1.43626	23.9695	21.202	23.6411	15.2822	24.968	24.9938	25.9972	25.5188
CPT2	Carnitine O-palmitoyltransferase 2, mitochondrial	P23786	P23786			18	18	38.6	73.776	79	0.158712	-1.08146	-0.646777	27.5313	25.5267	26.6132	25.0167	26.6591	26.6802	28.2001	27.4743
DTYMK	Thymidylate kinase	P23919	P23919			11	11	42.5	23.819	47	0.661003	-0.443342	-0.226011	26.4674	23.7936	25.9627	23.314	24.0192	24.9101	26.6351	25.7467
RRM1	Ribonucleoside-diphosphate reductase large subunit	P23921	P23921			20	20	39.8	90.069	67	0.297928	-0.548348	-0.370202	27.1758	25.6595	26.0705	25.2433	26.5973	26.1748	27.2646	26.3057
KDELR1	ER lumen protein-retaining receptor 1	P24390	P24390			5	4	32.5	24.542	17	0.285688	3.09685	0.850138	26.5855	25.7557	26.7425	24.8331	15.0774	25.1495	25.8799	25.4227
EEF1B2	Elongation factor 1-beta	P24534	P24534			9	9	64	24.763	99	0.941421	-0.0239387	-0.0182396	30.7191	29.2499	30.255	30.0974	30.262	30.0028	30.0194	30.1328
ATP5F1	ATP synthase F(0) complex subunit B1, mitochondrial	P24539	P24539			11	11	44.1	28.908	51	0.207189	1.2665	0.668018	27.7889	27.1171	27.3726	24.9924	24.3351	25.5141	27.3384	25.0174
ACP1	Low molecular weight phosphotyrosine protein phosphatase	P24666	P24666			8	8	67.1	18.042	55	0.739227	0.165308	0.112144	27.7389	25.9975	26.9608	26.262	26.0761	26.2589	27.2908	26.6722
ACAT1	Acetyl-CoA acetyltransferase, mitochondrial	P24752	P24752			23	23	64.4	45.199	138	0.795234	-0.182967	-0.109277	30.036	27.4906	29.6955	29.1647	28.5838	28.8067	30.2111	29.5171
POLR2A	DNA-directed RNA polymerase II subunit RPB1	P24928	P24928			18	18	14.4	217.17	36	0.515122	-0.389861	-0.249301	24.8752	24.3669	25.2283	23.654	24.2577	24.6773	26.2415	24.5074
CDK2	Cyclin-dependent kinase 2	P24941	Q00526			12	10	10	48	749700000	40	0.985639	-0.119653	-0.0807211	27.0798	25.3611	27.0673	25.7173	26.2299	26.5419	26.0671
MCM3	DNA replication licensing factor MCM3	P25205	P25205			47	47	66.5	90.98	260	0.508202	-0.397816	-0.254097	30.4694	28.4873	30.343	28.9642	29.5662	29.8749	30.7588	29.6551
MPST	3-mercaptopyruvate sulfurtransferase	P25325	P25325			11	11	56.9	33.178	56	0.541813	0.233791	0.171708	28.1335	26.796	27.426	27.1938	26.7197	26.9933	27.7919	27.1091
RPS12	40S ribosomal protein S12	P25398	P25398			10	10	77.3	14.515	118	0.725805	0.162335	0.112605	29.004	27.4963	28.3452	27.5295	27.9512	27.3256	28.5666	27.8822
DNAJB1	DnaJ homolog subfamily B member 1	P25685	P25685			8	7	27.6	38.044	38	0.0387233	1.14859	0.800044	26.8722	25.7387	26.7179	25.7214	24.276	25.0397	25.5084	25.6316
ATP5A1	ATP synthase subunit alpha, mitochondrial	P25705	P25705			35	35	66.4	59.75	352	0.875756	-0.0510273	-0.0388702	32.4378	31.8908	32.1239	31.2343	31.899	31.5714	32.4488	31.9718
PSMA1	Proteasome subunit alpha type-1	P25786	P25786			19	19	74.1	29.555	140	0.628606	0.205967	0.146672	29.4512	29.0238	29.6373	28.5877	29.4016	27.9975	29.3552	29.1218
PSMA2	Proteasome subunit alpha type-2	P25787	P25787			15	15	69.7	25.898	115	0.460943	0.249504	0.189475	29.8848	29.2472	30.1852	29.2442	29.9041	28.8968	29.501	29.2614
PSMA3	Proteasome subunit alpha type-3	P25788	P25788			13	13	53.7	28.433	100	0.549436	0.370265	0.233759	28.8567	28.0286	28.6019	26.5747	27.4342	26.9662	28.2675	27.9129
PSMA4	Proteasome subunit alpha type-4	P25789	P25789			14	14	71.3	29.483	95	0.820366	0.0760741	0.0576028	29.2509	29.1413	29.5611	28.5372	29.2393	28.3331	29.2926	29.3212
MSN	Moesin	P26038	P26038			32	24	57	67.819	204	0.714076	-0.162545	-0.114221	29.8967	28.1609	29.294	28.8816	29.3979	28.6581	29.6691	29.1582
DDX6	Probable ATP-dependent RNA helicase DDX6	P26196	P26196			20	20	61.7	54.416	69	0.546349	0.4558	0.266058	28.4239	26.3394	27.8127	26.3971	26.7787	25.4978	27.8526	27.0207
CTNNA2	Catenin alpha-2	P26232	P26232			1	1	9.4	105.31	8	0.0508798	4.36988	1.5633	25.068	24.0174	24.2208	24.728	23.6948	16.011	22.4425	18.4065
DNMT1	DNA (cytosine-5)-methyltransferase 1	P26358	P26358			8	8	6.2	183.16	17	0.302379	1.56336	0.655248	24.2123	23.2804	24.5156	24.5619	24.27	22.7075	24.6239	18.7153
U2AF2	Splicing factor U2AF 65 kDa subunit	P26368	P26368			9	9	34.9	53.5	42	0.372281	0.584988	0.364061	27.5281	25.1579	27.1269	27.4249	26.161	25.722	26.8808	26.1342
RPL13	60S ribosomal protein L13	P26373	P26373			9	9	44.5	24.261	50	0.431096	0.483799	0.307504	27.8756	26.1737	26.8538	26.266	26.2432	25.3691	27.4091	26.2124
IVD	Isovaleryl-CoA dehydrogenase, mitochondrial	P26440	P26440			11	11	33.1	46.65	17	0.245101	-2.75443	-0.877739	24.7289	21.8114	24.4487	16.1978	23.9827	22.7191	26.563	24.9397
HMGB2	High mobility group protein B2	P26583	P26583			12	12	41.1	24.033	66	0.672567	-0.156554	-0.115747	27.519	26.241	26.117	26.4609	26.4906	26.4758	27.0137	26.984
PTBP1	Polypyrimidine tract-binding protein 1	P26599	P26599			21	20	64.4	57.221	212	0.644506	0.173168	0.127644	30.9641	29.4055	30.6223	30.2915	30.1705	30.053	30.476	29.8913
TARS	Threonine--tRNA ligase, cytoplasmic	P26639	P26639			29	27	47.7	83.434	144	0.8584	-0.0871191	-0.0593536	29.439	27.9534	29.2051	27.8666	28.5596	28.1578	29.1989	28.8961
VARS	Valine--tRNA ligase	P26640	P26640			24	24	26.2	140.47	99	0.562025	-0.242384	-0.173747	27.923	27.1214	27.0536	26.2733	26.8882	27.1501	27.8458	27.4568
EEF1G	Elongation factor 1-gamma	P26641	P26641			26	26	67.7	50.118	297	0.186059	0.693242	0.473415	31.7837	30.7588	31.6165	30.2292	30.0788	29.7724	30.9736	30.7904
FKBP2	Peptidyl-prolyl cis-trans isomerase FKBP2	P26885	P26885			3	3	28.9	15.649	12	0.0930026	-2.47103	-1.10398	24.4596	23.1561	18.9024	22.6411	24.122	24.2644	25.1789	25.4781
AK4	Adenylate kinase 4, mitochondrial	P27144	P27144			9	9	55.2	25.268	52	0.17585	-1.38731	-0.728558	27.968	24.4689	26.0506	24.3437	27.1101	26.2143	27.6663	27.3896
YWHAQ	14-3-3 protein theta	P27348	P27348			16	16	62.9	27.764	105	0.761825	0.226432	0.132123	29.8105	28.1675	29.2754	27.0031	28.0036	27.5139	28.9089	28.9244
MAPK3	Mitogen-activated protein kinase 3	P27361	P27361			7	7	35.4	43.135	23	0.494117	0.818078	0.385166	26.1485	23.5112	26.1327	25.9643	22.0681	24.8818	25.0712	26.4634
RPL10	60S ribosomal protein L10	P27635	Q96L21			8	8	8	35.5	2265000000	50	0.976629	0.152916	0.104562	28.7881	26.9395	28.1856	28.2894	28.1934	27.1803	28.2128
RPA1	Replication protein A 70 kDa DNA-binding subunit	Replication protein A 70 kDa DNA-binding subunit, N-terminally processed	P27694			22	22	22	50	2807000000	108	0.883521	-0.494053	-0.333286	28.9379	27.1765	28.2999	27.6067	28.5314	27.7431	29.1397
APEX1	DNA-(apurinic or apyrimidinic site) lyase	DNA-(apurinic or apyrimidinic site) lyase, mitochondrial	P27695			19	19	19	70.1	4140700000	132	0.957381	-0.270487	-0.187848	29.4997	27.5638	28.7505	29.069	29.0364	28.7975	29.3851
CAD	CAD protein	Glutamine-dependent carbamoyl-phosphate synthase	Aspartate carbamoyltransferase				67	48.1	0	323.31	313	0.381717	0.927551	0.32601	0.242309	30.0994	29.7867	30.2164	29.101	29.9635
CALR	Calreticulin	P27797	P27797			16	16	67.4	48.141	220	0.422142	-0.351422	-0.249589	31.4042	29.6648	30.7634	30.2609	30.7114	30.6829	31.3927	30.7121
MAP4	Microtubule-associated protein 4	P27816	P27816			30	30	39.1	121	116	0.103715	-0.708034	-0.517051	27.6275	26.3295	27.5496	27.7272	27.6718	28.392	27.7969	28.2051
CANX	Calnexin	P27824	P27824			32	31	54.9	67.567	226	0.449555	-0.373327	-0.255417	30.9299	29.1968	30.4712	29.5978	30.0162	30.1035	31.053	30.5163
PSMA5	Proteasome subunit alpha type-5	P28066	P28066			12	12	57.7	26.411	86	0.650296	-0.223984	-0.152406	29.9334	29.0203	29.5836	28.0445	29.856	28.7719	29.3688	29.4809
PSMB4	Proteasome subunit beta type-4	P28070	P28070			7	7	43.9	29.204	69	0.268063	-0.518221	-0.363766	28.3186	27.5699	29.2959	28.2549	29.3063	28.2337	29.1054	28.8668
PSMB6	Proteasome subunit beta type-6	P28072	P28072			9	9	64	25.357	55	0.512142	0.231216	0.173594	28.8032	28.9471	28.9827	28.8082	28.1046	28.6687	28.2691	29.5738
PSMB5	Proteasome subunit beta type-5	P28074	P28074			13	13	56.3	28.48	104	0.399502	0.534609	0.336315	29.2401	28.5922	29.0942	27.2258	27.6232	27.1681	28.7888	28.4339
GSTM2	Glutathione S-transferase Mu 2	P28161	P46439					11	58.3	0	43.544	53	0.987763	0.997411	0.00701428	0.00487531	27.8128	26.493	28.0572	26.5915	27.2674
ABCD3	ATP-binding cassette sub-family D member 3	P28288	P28288			13	13	27	75.475	35	0.114402	1.09741	0.688273	26.3899	23.969	25.7052	25.8353	23.7631	24.2493	24.3725	25.1249
NDUFS1	NADH-ubiquinone oxidoreductase 75 kDa subunit, mitochondrial	P28331	P28331			15	15	30.5	79.467	61	0.398606	-0.546435	-0.341217	27.7587	26.1873	26.9883	25.7289	27.2926	26.0626	27.8809	27.6127
POLD1	DNA polymerase delta catalytic subunit	P28340	P28340			26	26	33.5	123.63	81	0.298566	0.73278	0.445731	27.0268	26.8435	27.6887	24.9022	25.746	25.5682	26.582	25.6339
MAPK1	Mitogen-activated protein kinase 1	P28482	P28482			15	12	61.1	41.389	57	0.845595	0.122432	0.0764185	27.5181	26.0161	27.3126	26.0654	26.4219	25.4708	27.617	26.9127
GCA	Grancalcin	P28676	P28676			5	5	23	24.01	11	0.429251	1.79948	0.576124	24.396	22.1145	21.8623	22.3699	16.6781	22.6819	25.7142	18.4706
LAP3	Cytosol aminopeptidase	P28838	P28838			20	20	51.4	56.166	136	0.65338	-0.240906	-0.159537	28.8703	26.807	28.5076	28.1646	27.8848	28.2615	29.005	28.1617
TPP2	Tripeptidyl-peptidase 2	P29144	P29144			7	7	9	138.35	16	0.453516	1.73084	0.547724	24.9664	24.0317	24.3823	21.7528	23.3635	15.9754	24.2927	24.5782
IMPA1	Inositol monophosphatase 1	P29218	P29218			8	8	36.5	30.188	27	0.223759	0.900921	0.541369	26.0961	23.9121	25.8662	24.0478	23.4765	24.9795	24.0638	23.7985
EPHA2	EPHB1	EPHA4	EPHB4	Ephrin type-B receptor 4	Ephrin type-A receptor 7	Ephrin type-A receptor 6	Ephrin type-B receptor 2	P29317	P54760	P29323	P29317	P54764	P54760	Q15375	P54753	Q9UF33	P29323	Color2 [A=255, R=169, G=169, B=169]	1	4		19.8853	18.9316	20.7627	20.7748
CRABP2	Cellular retinoic acid-binding protein 2	P29373	P29373			6	6	41.3	15.693	28	0.126981	-1.09954	-0.678342	25.7939	25.1969	25.0329	23.5492	25.4864	25.1571	26.8088	26.5187
TKT	Transketolase	P29401	P29401			30	30	74	67.877	295	0.328	-0.467222	-0.324717	31.3769	29.5309	31.1597	30.4857	30.9778	30.8923	31.5252	31.0267
EEF1D	Elongation factor 1-delta	P29692	P29692			19	18	77.2	31.121	162	0.499423	0.315481	0.21923	30.4523	29.59	29.8249	29.346	29.6647	28.4026	30.0293	29.8546
MARCKS	Myristoylated alanine-rich C-kinase substrate	P29966	P29966			6	6	37.3	31.554	33	0.0192055	1.62529	1.07496	24.8157	24.0298	24.4252	24.4261	21.9764	21.938	23.609	23.6722
ALDH4A1	Delta-1-pyrroline-5-carboxylate dehydrogenase, mitochondrial	P30038	P30038			4	4	11.7	61.719	6	0.247731	-2.22497	-0.81264	23.734	16.7317	19.3442	17.1042	20.7439	20.5793	23.3996	21.0911
ERP29	Endoplasmic reticulum resident protein 29	P30040	P30040			11	11	43.7	28.993	68	0.0261762	-1.30654	-0.903914	28.331	26.3262	27.8932	27.424	28.7186	28.8588	29.0779	28.5452
PRDX6	Peroxiredoxin-6	P30041	P30041			22	22	79.5	25.035	228	0.965076	-0.016943	-0.0123562	31.7044	30.3532	31.5006	31.1427	31.1588	30.6496	31.7346	31.2258
BLVRB	Flavin reductase (NADPH)	P30043	P30043			6	6	42.2	22.119	38	0.722599	0.328543	0.174486	27.237	25.6775	27.1827	24.1033	26.5916	24.3596	25.9415	25.9936
PRDX5	Peroxiredoxin-5, mitochondrial	P30044	P30044			11	11	56.1	22.086	103	0.66664	-0.175769	-0.126614	29.8123	28.2447	29.5512	29.2837	29.1492	29.5621	29.8293	29.0543
DDT	DDTL	D-dopachrome decarboxylase	D-dopachrome decarboxylase-like protein					9	12.712	0	3343800000	60	0.486034	0.916248	-0.453394	-0.281448	29.495	27.421	28.8102	27.1423
PRDX3	Thioredoxin-dependent peroxide reductase, mitochondrial	P30048	P30048			13	13	53.1	27.692	149	0.203552	-0.731959	-0.483772	31.4556	29.705	30.8916	29.9994	31.1832	30.4111	31.9273	31.4578
ATP5D	ATP synthase subunit delta, mitochondrial	P30049	P30049			4	4	37.5	17.49	35	0.279824	0.471845	0.337691	27.9419	26.4429	26.9986	27.2922	26.2692	26.8277	27.3359	26.3554
RPL12	60S ribosomal protein L12	P30050	P30050			8	8	58.8	17.818	94	0.992089	0.00376654	0.00276045	29.9739	28.3723	28.9111	29.0872	28.8859	29.0822	29.5029	28.8585
ECHS1	Enoyl-CoA hydratase, mitochondrial	P30084	P30084			15	15	63.4	31.387	111	0.0872999	-0.985829	-0.664768	29.3132	27.6825	28.6852	28.0756	28.5048	29.4452	29.9697	29.7802
CMPK1	UMP-CMP kinase	P30085	P30085			9	9	53.6	22.222	53	0.703557	0.1284	0.0971525	27.162	26.059	27.0657	26.3139	26.0998	26.543	26.9286	26.5155
PEBP1	Phosphatidylethanolamine-binding protein 1	Hippocampal cholinergic neurostimulating peptide	P30086			16	16	16	84	10596000000	119	0.880285	-0.484867	-0.336127	30.643	28.8528	30.1633	30.1583	31.0179	30.4173	30.369
PDIA3	Protein disulfide-isomerase A3	P30101	P30101			34	34	61.4	56.782	287	0.147364	-0.70288	-0.494065	31.5716	29.7983	31.1792	30.4214	31.1484	31.4955	31.8425	31.2955
PPP2R1A	Serine/threonine-protein phosphatase 2A 65 kDa regulatory subunit A alpha isoform	P30153	P30153			22	16	48.4	65.308	149	0.770885	-0.119334	-0.0857507	29.8988	28.4055	29.5082	28.9605	29.0482	29.1265	29.9638	29.1119
CDC27	Cell division cycle protein 27 homolog	P30260	P30260			8	8	17.1	91.866	21	0.329524	-2.43738	-0.73921	24.4117	23.5511	25.6354	15.6654	24.4063	24.3744	26.0208	24.2116
PPIF	Peptidyl-prolyl cis-trans isomerase F, mitochondrial	P30405	P30405			5	5	42.5	22.04	27	0.167446	-0.736441	-0.501307	27.756	26.0997	27.3395	26.7475	27.7236	27.7281	28.4531	26.9836
NMT1	Glycylpeptide N-tetradecanoyltransferase 1	P30419	P30419			10	9	31.5	56.806	32	0.775445	0.182717	0.113329	27.0253	24.5082	25.9737	25.8256	25.857	24.7897	26.3677	25.5874
HMOX2	Heme oxygenase 2	P30519	P30519			10	10	45.3	36.032	25	0.82794	0.338199	0.13584	26.286	23.033	25.258	21.7758	21.6461	22.4086	26.4239	24.5215
ADSS	Adenylosuccinate synthetase isozyme 2	P30520	P30520			11	11	34	50.097	68	0.335107	0.675389	0.410671	28.3491	26.5276	27.7325	27.3021	27.3803	25.2812	27.5341	27.0141
LRPAP1	Alpha-2-macroglobulin receptor-associated protein	P30533	P30533			6	6	21.3	41.465	13	0.387379	-0.924398	-0.464052	24.5654	21.691	22.2217	22.2089	21.3524	24.161	24.6378	24.2334
ADSL	Adenylosuccinate lyase	P30566	P30566			21	21	60.5	54.889	105	0.91547	-0.0561686	-0.0372611	29.3547	27.7616	29.4963	28.0408	28.8033	28.2735	29.3728	28.4285
SRI	Sorcin	P30626	P30626			10	10	55.1	21.676	37	0.282353	0.856958	0.496579	27.7702	25.5059	26.2196	25.2746	24.9883	24.2032	26.1718	25.9791
SLC7A1	SLC7A2	High affinity cationic amino acid transporter 1	Cationic amino acid transporter 2					2	67.638	0	216570000	1	0.119788	0.217037	3.80729	1.22813	25.7297	23.9864	23.7253	25.835
ALDH1B1	Aldehyde dehydrogenase X, mitochondrial	P30837	P47895			18	17	17	57.3	2250900000	80	0.986777	0.105023	0.0663432	28.6434	27.2984	28.8858	26.9418	27.2484	27.4898	28.7389
POLR2B	DNA-directed RNA polymerase II subunit RPB2	P30876	P30876			24	24	30.9	133.9	68	0.679498	-0.384736	-0.203931	26.5833	25.7408	26.6783	23.2614	25.9747	25.4692	27.0402	25.3187
SDHA	Succinate dehydrogenase [ubiquinone] flavoprotein subunit, mitochondrial	P31040	P31040			17	17	47.7	72.691	67	0.535621	-0.402535	-0.249589	28.9382	26.3003	27.2243	27.7798	27.3971	27.862	28.6879	27.9058
GDI1	Rab GDP dissociation inhibitor alpha	P31150	P31150			20	20	80.3	50.582	102	0.452744	-0.384859	-0.260139	29.4252	27.6781	28.636	27.6909	28.3319	28.3564	29.1439	29.1374
MAT2A	S-adenosylmethionine synthase isoform type-2	P31153	Q00266			15	15	15	51.9	2070300000	80	0.941857	-0.428444	-0.203348	29.0448	26.8621	28.4036	24.6664	27.7229	26.2086	28.6808
CPS1	Carbamoyl-phosphate synthase [ammonia], mitochondrial	P31327	P31327			14	14	17.9	164.94	28	0.0569378	-1.64207	-0.966894	25.6857	23.4578	24.6175	23.0487	26.1907	24.8017	26.4605	25.9251
RRM2	Ribonucleoside-diphosphate reductase subunit M2	P31350	P31350			10	9	39.6	44.877	40	0.874124	-0.139091	-0.0755371	26.9121	24.0624	25.5252	25.2552	25.1686	24.1292	26.9522	26.0612
TIA1	Nucleolysin TIA-1 isoform p40	P31483	P31483			4	2	14.8	42.963	12	0.506476	0.780784	0.370844	22.8713	23.1662	21.7072	23.3299	19.3276	22.8283	24.242	21.5536
DNAJA1	DnaJ homolog subfamily A member 1	P31689	P31689			17	17	61	44.868	98	0.0193687	0.983353	0.750419	29.278	28.4643	29.629	28.7513	27.9617	27.7093	28.511	28.0072
AKT2	RAC-beta serine/threonine-protein kinase	P31751	P31751			2	2	5	55.768	10	0.0777261	3.87871	1.37293	24.2338	22.7889	24.7696	21.3949	15.7966	22.1603	22.3102	17.4052
UQCRC1	Cytochrome b-c1 complex subunit 1, mitochondrial	P31930	P31930			12	12	40	52.645	53	0.609455	0.424961	0.237567	27.8669	25.0395	26.9636	26.6256	25.5336	25.1388	26.7149	27.4085
HIBADH	3-hydroxyisobutyrate dehydrogenase, mitochondrial	P31937	P31937			14	14	46.4	35.329	66	0.139645	-0.985826	-0.624256	27.6288	24.9342	26.6207	26.4597	26.9621	27.4898	27.7398	27.3949
ATIC	Bifunctional purine biosynthesis protein PURH	Phosphoribosylaminoimidazolecarboxamide formyltransferase	IMP cyclohydrolase				38	38	73.8	323.31	6659000000	0.80666	0.98657	-0.100961	-0.0723884	30.2041	28.7636	29.9638	29.0746	29.4051	29.3568
HNRNPH3	Heterogeneous nuclear ribonucleoprotein H3	P31942	P31942			4	4	22.3	36.926	23	0.496646	-0.417515	-0.264729	25.337	23.0779	24.1884	23.9691	23.7902	24.2943	25.3975	24.7605
HNRNPH1	Heterogeneous nuclear ribonucleoprotein H	Heterogeneous nuclear ribonucleoprotein H, N-terminally processed	P31943			17	17	11	40.1	5272000000	131	0.966372	0.223903	0.150514	30.2301	28.5833	29.7421	28.5436	28.5289	28.7869	29.6143
YWHAB	14-3-3 protein beta/alpha	14-3-3 protein beta/alpha, N-terminally processed	P31946			16	13	11	53.7	2120800000	91	0.876009	0.544617	0.345928	29.2835	27.4715	28.0017	27.3853	26.9301	26.8831	27.6926
STIP1	Stress-induced-phosphoprotein 1	P31948	P31948			43	43	62.4	62.639	240	0.467674	0.406194	0.266532	31.0231	29.1891	30.6245	30.4715	28.9613	29.9829	30.5679	30.1713
PRDX2	Peroxiredoxin-2	P32119	P32119			16	16	66.2	21.892	138	0.281792	0.360486	0.276258	31.0227	29.9071	30.8984	30.0751	30.0656	29.992	30.448	29.9559
PYCR1	Pyrroline-5-carboxylate reductase 1, mitochondrial	P32322	P32322			12	12	48.3	33.36	83	0.652372	-0.366837	-0.206762	28.4896	26.8008	28.1628	26.0206	27.894	26.2742	28.6674	28.1056
CTH	Cystathionine gamma-lyase	P32929	P32929			12	12	41	44.508	41	0.0746571	1.06836	0.714186	27.3845	25.7598	26.8818	27.0701	26.1219	25.8479	26.1685	24.6845
RPL9	60S ribosomal protein L9	P32969	P32969			10	10	62	21.863	67	0.379849	0.474825	0.316339	29.1145	27.5536	28.2268	27.4111	27.412	26.9648	28.4692	27.5608
KIF5B	Kinesin-1 heavy chain	P33176	P33176			37	30	55.8	109.68	175	0.208033	0.526864	0.383594	28.9564	28.2846	29.324	27.9006	28.5534	27.8798	28.2307	27.6943
CSTF2	Cleavage stimulation factor subunit 2	P33240	P33240			12	7	27	60.959	46	0.588669	0.291778	0.193114	26.3817	24.7497	25.2122	26.0301	24.8687	25.6711	26.0874	24.5793
DUT	Deoxyuridine 5-triphosphate nucleotidohydrolase, mitochondrial	P33316	P33316			8	8	45.6	26.563	73	0.100971	-0.767599	-0.549681	28.3279	26.8642	28.1347	27.4418	28.5863	27.9111	28.9274	28.4142
ABCC1	Multidrug resistance-associated protein 1	P33527	P33527			6	6	5.4	171.59	9	0.05997	4.64389	1.54426	25.275	21.8493	24.4364	23.7953	16.8243	17.3364	24.7701	17.8497
MCM4	DNA replication licensing factor MCM4	P33991	Q9UJA3			45	45	45	64.2	11824000000	271	0.85635	-0.561923	-0.373647	30.866	29.1718	30.8521	29.275	30.5251	30.5735	31.0772
MCM5	DNA replication licensing factor MCM5	P33992	P33992			35	35	56.3	82.285	205	0.268515	-0.873447	-0.508883	30.1478	27.6949	29.9902	27.7814	29.5083	29.5698	30.5056	29.5245
MCM7	DNA replication licensing factor MCM7	P33993	P33993			37	37	58	81.307	276	0.523839	-0.336024	-0.224525	30.6063	28.9842	30.6645	29.3747	30.0859	29.7486	30.9432	30.1961
SHMT1	Serine hydroxymethyltransferase, cytosolic	P34896	P34896			5	5	16.4	53.082	13	0.57184	0.858756	0.352446	24.6857	21.5398	24.4182	22.1317	18.7575	23.3112	23.7781	23.4935
SHMT2	Serine hydroxymethyltransferase, mitochondrial	P34897	P34897			26	25	66.5	55.992	215	0.714911	0.167075	0.11633	31.0859	29.3593	30.7648	29.8121	29.9568	29.9524	30.5849	29.8596
HSPA4	Heat shock 70 kDa protein 4	P34932	P34932			54	51	73.6	94.33	301	0.812696	0.10283	0.0726559	31.1727	29.335	30.6401	30.223	30.1888	29.8654	30.5733	30.3319
MPI	Mannose-6-phosphate isomerase	P34949	P34949			12	12	41.6	46.655	80	0.641337	-0.177269	-0.130196	28.3198	26.9247	28.0128	27.2515	27.8225	27.4994	27.6556	28.2404
PFN2	Profilin-2	P35080	P35080			5	5	36.4	15.046	39	0.780754	-0.296666	-0.146936	27.5779	26.2574	27.4147	23.4907	27.166	25.5483	27.0385	26.1746
CA8	Carbonic anhydrase-related protein	P35219	P35219			6	6	26.6	32.973	13	0.382107	1.45867	0.572719	23.0773	25.072	24.7403	24.9773	24.7717	22.5713	25.6538	19.0354
CTNNA1	Catenin alpha-1	P35221	Q9UI47			30	30	24	43	2808500000	137	0.972056	-0.225399	-0.140048	29.1483	27.1423	28.9906	27.0875	28.1036	27.8207	28.4761
CTNNB1	Catenin beta-1	P35222	P35222			17	17	42.6	85.496	81	0.318672	0.386616	0.285199	27.7357	27.031	28.045	27.6741	27.8102	26.7502	27.6386	26.7403
PHB	Prohibitin	P35232	P35232			11	11	64.7	29.804	82	0.017807	1.24001	0.896379	29.4615	28.1853	29.1708	28.0034	27.2864	27.1909	27.6594	27.7242
SERPINB6	Serpin B6	P35237	P50452			14	14	14	51.9	1281300000	50	0.613489	-1.05403	-0.665876	27.5154	25.3885	27.1317	25.9217	27.8483	26.9766	28.2353
RDX	Radixin	P35241	P35241			11	11	40	68.563	41	0.405201	-0.606599	-0.361571	26.084	24.3246	25.7452	23.9536	26.0886	24.3504	26.1824	25.9123
RPA3	Replication protein A 14 kDa subunit	P35244	P35244			7	7	70.2	13.569	41	0.11497	-1.01999	-0.656546	28.2286	25.9345	27.7129	27.6353	28.4915	27.8006	28.9655	28.3339
RFC4	Replication factor C subunit 4	P35249	P35249			9	9	38.8	39.681	32	0.637931	-0.38028	-0.215138	26.6442	25.1099	26.3739	24.6879	26.873	24.4011	27.0301	26.0327
RFC2	Replication factor C subunit 2	P35250	P35250			8	8	32.5	39.157	29	0.30508	-0.733983	-0.443583	25.3246	24.3125	25.0449	23.4851	24.9328	23.9875	26.0762	26.1065
RFC1	Replication factor C subunit 1	P35251	P35251			4	4	5.1	128.25	8	0.843687	-0.155456	-0.0885762	24.547	21.5506	22.207	23.7512	22.7136	23.0015	22.8794	24.0831
RPL22	60S ribosomal protein L22	P35268	P35268			7	7	62.5	14.787	33	0.814169	-0.0953465	-0.0686835	28.8629	27.3703	27.6943	28.7692	28.2289	28.0232	28.4088	28.4171
GTF2F1	General transcription factor IIF subunit 1	P35269	P35269			9	9	28	58.24	17	0.356489	1.87641	0.651799	25.4252	20.8077	23.2907	22.9132	16.4009	22.9533	23.2778	22.2991
SPR	Sepiapterin reductase	P35270	P35270			6	6	33.7	28.048	20	0.930494	-0.0450597	-0.0301313	26.2547	24.656	25.3682	25.0633	25.4063	24.9585	26.387	24.7706
KRT9	Keratin, type I cytoskeletal 9	P35527	CON__P35527		+		24	24	57.5	323.31	4001400000	0.666077	0.962806	-0.248316	-0.160466	28.2848	28.416	29.6388	28.1494	29.2045	27.5972
AGL	Glycogen debranching enzyme	4-alpha-glucanotransferase	Amylo-alpha-1,6-glucosidase			12	12	11.2	27.177	211030000	0.697952	0.943089	0.423312	0.207564	25.0542	22.5587	24.3608	25.5894	25.2582	22.2825
MYH9	Myosin-9	P35579	P12883	A7E2Y1	P35579	1	4			120	102	56.9	49.2	226.53	0	323.31	31589000000	770	0.1853	0.620553	-1.18177
MYH10	Myosin-10	P35580	P35580			95	90	56.7	229	497	0.805178	-0.198527	-0.112156	31.3513	29.8848	30.6736	29.1892	32.0186	29.1692	29.9342	30.7709
COPB2	Coatomer subunit beta	P35606	P35606			34	34	58.8	102.49	164	0.406623	0.463197	0.304907	29.7757	28.7424	29.7367	28.1731	28.9425	27.6258	28.979	29.0278
ADD1	Alpha-adducin	P35611	P35612			19	19	19	42.3	786440000	51	0.978856	-0.164629	-0.0969195	27.3109	24.5709	27.1573	25.9591	25.7819	26.1568	26.5923
BSG	Basigin	P35613	P35613			8	8	25.7	42.2	78	0.408845	0.724151	0.398826	29.2932	26.7011	28.3975	26.5668	26.4193	26.0171	27.9867	27.6389
FUS	RNA-binding protein FUS	P35637	P35637			8	6	22.6	53.425	61	0.886459	0.0915275	0.0566942	28.5754	25.8344	27.7288	27.0299	26.7262	27.0533	27.6827	27.3401
NUP214	Nuclear pore complex protein Nup214	P35658	P35658			20	20	17.5	213.62	49	0.784884	-0.282799	-0.142063	26.4078	25.3949	26.2204	22.3876	24.8159	24.8151	26.1387	25.7722
DEK	Protein DEK	P35659	P35659			8	8	31.5	42.674	28	0.207458	-1.39411	-0.701669	25.9475	23.4788	24.7777	22.4596	25.9367	23.7024	26.1196	26.4812
PPM1A	Protein phosphatase 1A	P35813	P35813			5	5	22	42.447	13	0.427716	1.22978	0.502756	24.8827	23.0438	24.3145	19.4208	22.4747	21.3151	19.7173	23.2357
HMGCL	Hydroxymethylglutaryl-CoA lyase, mitochondrial	P35914	P35914			7	7	30.8	34.36	19	0.463951	-1.09126	-0.455549	24.9622	21.0763	24.1735	22.1241	21.0725	25.0836	25.9211	24.6239
PSMC2	26S protease regulatory subunit 7	P35998	P35998			29	29	67.7	48.633	165	0.484639	0.113841	0.0987444	29.2005	29.0032	29.5351	29.0141	29.261	29.0224	28.8508	29.1634
ARL2	ADP-ribosylation factor-like protein 2	P36404	P36404			7	7	45.1	20.878	21	0.879985	-0.249133	-0.0965122	26.0256	23.7933	25.4405	20.3018	22.7935	22.4448	26.3128	25.0068
ARL3	ADP-ribosylation factor-like protein 3	P36405	P36405			9	9	60.4	20.455	41	0.150738	-0.603902	-0.441851	26.7651	25.8698	26.7322	25.7432	27.5632	26.4311	26.8747	26.657
MAP2K2	Dual specificity mitogen-activated protein kinase kinase 2	P36507	P36507			11	7	44.5	44.424	54	0.0782863	1.90587	1.00361	27.7269	26.2832	27.3809	26.7116	23.3628	24.0095	26.541	26.5659
ATP5C1	ATP synthase subunit gamma, mitochondrial	P36542	P36542			10	10	42.6	32.996	60	0.451101	-0.26889	-0.201614	26.9149	27.7537	27.604	27.1815	27.0504	27.424	28.3416	27.7136
ATP6V1E1	V-type proton ATPase subunit E 1	P36543	P36543			3	3	15.9	26.145	11	0.823614	-0.174701	-0.0998143	24.8387	23.5836	24.9571	25.2471	22.907	25.5473	25.1309	25.7401
CPOX	Oxygen-dependent coproporphyrinogen-III oxidase, mitochondrial	P36551	P36551			20	20	51.3	50.151	96	0.129825	-0.901165	-0.595402	28.6088	26.515	28.0807	27.316	28.2519	28.113	29.1677	28.5926
RPL4	60S ribosomal protein L4	P36578	P36578			22	22	42.4	47.697	116	0.724991	-0.214822	-0.13574	30.5056	28.16	28.8271	28.6359	29.6527	28.5326	29.7328	29.0698
LONP1	Lon protease homolog, mitochondrial	P36776	P36776			26	26	38.9	106.49	121	0.847532	0.0997572	0.0666406	28.6912	26.9956	28.6568	28.4827	27.6704	28.1147	28.9131	27.7291
PGM1	Phosphoglucomutase-1	P36871	P36871			29	29	69.6	61.448	181	0.333295	-0.470079	-0.324903	29.5991	28.019	29.0172	28.2359	28.7943	28.7939	29.889	29.2743
PPP1CC	Serine/threonine-protein phosphatase PP1-gamma catalytic subunit	P36873	P36873			4	4	65	36.983	21	0.154182	-1.91266	-0.880085	27.006	24.6529	26.2616	22.1211	27.2268	25.5683	27.3621	27.535
GNL1	Guanine nucleotide-binding protein-like 1	P36915	P36915			9	9	20.3	68.66	16	0.573038	0.453444	0.257496	24.2186	21.63	24.6557	23.5938	23.8625	23.238	23.0819	22.1019
POLR2I	DNA-directed RNA polymerase II subunit RPB9	P36954	P36954			4	4	47.2	14.523	8	0.293084	2.12066	0.746557	24.3073	23.1697	23.6107	19.9359	23.7243	17.9995	22.9384	17.8788
DLST	Dihydrolipoyllysine-residue succinyltransferase component of 2-oxoglutarate dehydrogenase complex, mitochondrial	P36957	P36957			9	9	24.9	48.755	45	0.888495	-0.151525	-0.0744268	27.2266	25.2409	26.8089	23.964	26.7997	23.8981	26.1112	27.0376
SRP14	Signal recognition particle 14 kDa protein	P37108	P37108			8	8	43.4	14.57	31	0.638903	-0.238035	-0.160628	27.8391	26.4701	27.3545	27.268	26.5133	27.1795	27.9557	28.2354
NUP62	Nuclear pore glycoprotein p62	P37198	P37198			6	6	14.6	53.254	16	0.245081	2.60961	0.862514	25.4178	24.0706	24.0287	21.1597	16.975	19.2629	22.9086	25.0919
TAGLN2	Transgelin-2	P37802	Q9UI15			17	17	17	82.4	12959000000	153	0.956364	-0.251937	-0.184943	30.8881	29.5063	30.509	30.6955	30.4788	30.4841	30.4203
TALDO1	Transaldolase	P37837	P37837			14	14	40.4	37.54	96	0.484356	-0.33814	-0.232589	29.1945	27.2278	28.6016	28.0186	28.6034	28.2734	29.0755	28.4427
SNCA	Alpha-synuclein	P37840	P37840			2	2	27.1	14.46	5	0.0381223	3.93222	1.58245	23.9854	21.827	24.0019	20.476	16.7699	18.1627	17.4708	22.158
ETFB	Electron transfer flavoprotein subunit beta	P38117	P38117			16	16	54.9	27.843	107	0.248433	-0.629233	-0.421647	28.9157	27.098	28.4292	27.2967	28.4301	28.2166	29.2171	28.3926
RBMX	RBMXL1	RNA-binding motif protein, X chromosome	RNA-binding motif protein, X chromosome, N-terminally processed	Color2 [A=255, R=169, G=169, B=169]	1					28.4	28.4	42.331	0	48.983	266330000	34	0.939037	0.990271	-0.0844913	-0.0410234	26.0297
ATP6V1A	V-type proton ATPase catalytic subunit A	P38606	P38606			26	26	60.9	68.303	112	0.0175092	-1.00247	-0.766041	28.2034	26.96	27.8063	27.6522	28.3736	28.4006	29.0749	28.7827
HSPA9	Stress-70 protein, mitochondrial	P38646	P38646			40	40	62.7	73.68	333	0.270229	-0.48024	-0.344143	32.0485	30.5004	31.7559	30.9822	31.787	31.4341	32.2774	31.7094
EIF4A3	Eukaryotic initiation factor 4A-III	Eukaryotic initiation factor 4A-III, N-terminally processed	P38919			23	19	19	47.2	1376000000	71	0.924785	0.449119	0.245742	28.6502	26.5282	27.3353	26.3956	26.5019	25.1346	28.1748
RPS19	40S ribosomal protein S19	P39019	P39019			9	9	42.1	16.06	54	0.976272	-0.027307	-0.0145191	28.3975	26.6724	26.7652	25.335	25.8406	25.8593	28.4341	27.1453
RPL3	60S ribosomal protein L3	P39023	Q92901			14	14	14	35	3530700000	101	0.974675	0.205653	0.137662	29.6902	28.1846	27.5577	29.3071	28.4524	28.5485	28.4249
DDOST	Dolichyl-diphosphooligosaccharide--protein glycosyltransferase 48 kDa subunit	P39656	P39656			14	14	50.2	50.8	104	0.902758	0.0396547	0.0302438	29.7361	28.3772	29.3069	29.0336	28.8113	28.9521	29.1414	29.3903
ANP32A	Acidic leucine-rich nuclear phosphoprotein 32 family member A	P39687	O95626				14	14	51.8	323.31	10927000000	0.98632	0.996426	0.00852203	0.00577053	30.9399	28.9599	30.2691	30.8244	29.9143	30.0698
FEN1	Flap endonuclease 1	P39748	P39748			13	13	49.2	42.592	85	0.346799	-0.525294	-0.346805	29.2743	27.2088	28.7005	27.8651	28.7751	28.1584	29.3241	28.8924
CAP2	Adenylyl cyclase-associated protein 2	P40123	P40123			2	2	10.5	52.823	7	0.867251	0.34235	0.115562	22.9456	22.0156	22.7715	20.6647	23.8521	23.8153	23.2673	16.0934
TXLNA	Alpha-taxilin	P40222	P40222			10	10	31.7	61.89	45	0.888033	-0.105728	-0.0614771	26.0652	23.8786	24.9313	23.0458	24.3427	23.9393	25.3542	24.7075
CCT6A	T-complex protein 1 subunit zeta	P40227	P40227			40	34	73.8	58.024	571	0.881485	0.0517063	0.0388069	32.0756	31.9714	32.4451	31.0132	31.8414	31.4754	32.1156	31.8661
RPL13A	RPL13AP3	60S ribosomal protein L13a	Putative 60S ribosomal protein L13a protein RPL13AP3					8	23.577	0	950420000	46	0.271803	0.752494	0.882419	0.510273	28.2416	26.5345	27.0421	25.9125
ARL1	ADP-ribosylation factor-like protein 1	P40616	P40616			7	7	53	20.417	35	0.711759	-0.335054	-0.179687	27.442	26.9385	26.8566	24.3244	27.2942	25.4096	27.7094	26.4885
MDH1	Malate dehydrogenase, cytoplasmic	P40925	P40925			14	14	41.9	36.426	99	0.459072	-0.347615	-0.241488	30.1157	28.3796	29.7728	28.8064	29.7285	29.1428	29.9382	29.6555
MDH2	Malate dehydrogenase, mitochondrial	P40926	P40926			20	20	63.3	35.503	278	0.113275	-0.723807	-0.520517	32.7662	31.0396	32.1528	32.3195	32.8184	32.5031	33.1437	32.7082
RFC5	Replication factor C subunit 5	P40937	P40937			7	7	32.6	38.496	21	0.384329	-1.2149	-0.529403	25.487	25.4946	26.7667	21.211	26.5836	24.7101	26.6477	25.8774
RFC3	Replication factor C subunit 3	P40938	P40938			10	10	42.7	40.556	28	0.92652	0.0853982	0.0452314	25.6602	23.6501	24.5867	22.832	25.5493	22.4535	24.4928	23.8918
HADHA	Trifunctional enzyme subunit alpha, mitochondrial	Long-chain enoyl-CoA hydratase	Long chain 3-hydroxyacyl-CoA dehydrogenase			29	29	56.6	323.31	9354000000	0.844031	0.988892	-0.120081	-0.0757827	30.7404	28.7353	30.7278	29.4	30.0217	29.174
EIF2S3	EIF2S3L	Eukaryotic translation initiation factor 2 subunit 3	Putative eukaryotic translation initiation factor 2 subunit 3-like protein				14	51.109	0	1340800000	90	0.606767	0.935998	-0.37609	-0.222176	28.2374	26.2434	27.5799	25.5356
NAA10	N-alpha-acetyltransferase 10	P41227	Q9BSU3			9	9	9	71.5	855420000	47	0.985922	0.126771	0.0808023	27.6046	25.247	27.1056	26.3282	26.073	26.2074	27.1602
CSK	Tyrosine-protein kinase CSK	P41240	P42679			12	12	12	35.6	575860000	54	0.973532	0.206263	0.139061	26.4584	26.1608	26.5005	25.2552	25.8397	24.8391	26.6527
GARS	Glycine--tRNA ligase	P41250	P41250			26	26	44.2	83.165	146	0.143499	0.740187	0.514025	29.8715	28.4289	29.5578	28.6627	28.2218	27.8008	29.0988	28.4388
IARS	Isoleucine--tRNA ligase, cytoplasmic	P41252	P41252			54	54	56.8	144.5	313	0.411494	0.345788	0.248437	30.6337	29.9254	30.4519	29.0707	29.8853	29.1505	29.8552	29.8074
EIF1	Eukaryotic translation initiation factor 1	P41567	P41567			8	3	77	12.732	41	0.15821	-1.06296	-0.640479	27.3375	25.0426	27.3871	27.835	28.1207	27.7834	28.4283	27.5217
ACTR1B	Beta-centractin	P42025	P42025			8	8	60.1	42.293	33	0.813516	0.0807543	0.0608268	26.5962	27.3826	26.9941	26.2573	26.8459	26.3439	26.4231	27.2942
ECI1	Enoyl-CoA delta isomerase 1, mitochondrial	P42126	P42126			7	7	29.5	32.816	43	0.754234	-0.19962	-0.12406	28.7217	26.5498	28.3545	27.1356	27.6074	27.3862	28.8727	27.6937
TMPO	Lamina-associated polypeptide 2, isoform alpha	Thymopoietin	Thymopentin				21	21	46.8	323.31	2107200000	0.19126	0.815212	-0.636389	-0.444366	28.3478	26.4842	27.9902	27.3532	28.2435	28.1663
TMPO	Lamina-associated polypeptide 2, isoforms beta/gamma	Thymopoietin	Thymopentin				18	9	22.9	37.944	326000000	0.386723	0.782051	-0.948423	-0.470379	25.966	24.5423	25.5135	21.6535	25.1198	24.6206
STAT1	Signal transducer and activator of transcription 1-alpha/beta	P42224	P42224			7	7	12.5	87.334	14	0.315679	-2.0752	-0.716608	24.0257	20.5501	23.8286	16.2743	21.6372	23.5635	23.7492	24.0297
SKIV2L2	Superkiller viralicidic activity 2-like 2	P42285	P42285			15	15	21.3	117.8	41	0.265683	1.21428	0.610374	27.4234	25.3559	26.2737	24.1585	23.1375	24.7318	26.4702	24.015
MTOR	Serine/threonine-protein kinase mTOR	P42345	P42345			14	14	7.8	288.89	26	0.585486	0.635584	0.302194	25.4636	24.0048	25.9137	21.9997	23.9531	21.7682	24.6112	24.5069
PI4KA	Phosphatidylinositol 4-kinase alpha	P42356	A4QPH2				23	23	15.2	50.675	303100000	0.192376	0.306603	3.79897	1.05905	26.3846	22.3608	26.6043	22.6142	16.1385	17.9838
EPS15	Epidermal growth factor receptor substrate 15	P42566	P42566			10	10	19.2	98.655	23	0.551953	0.730825	0.338321	24.8558	24.0171	25.5073	22.2738	24.1359	20.7273	24.911	23.9565
RPS27	40S ribosomal protein S27	P42677	P42677			5	3	40.5	9.461	32	0.0597569	1.91087	1.04706	27.6828	26.8563	27.3135	26.1108	24.2971	24.1503	27.3234	24.5491
NCAPD3	Condensin-2 complex subunit D3	P42695	P42695			7	7	6.7	168.89	8	0.258022	1.6373	0.708669	22.8835	22.6466	22.1301	21.1512	21.2906	16.8548	22.2604	21.8563
LRPPRC	Leucine-rich PPR motif-containing protein, mitochondrial	P42704	P42704			80	80	64.9	157.9	475	0.982363	0.011662	0.00774316	31.4163	29.7522	31.2456	29.9571	30.2716	30.1397	31.3348	30.5784
ACAA2	3-ketoacyl-CoA thiolase, mitochondrial	P42765	P42765			18	18	69.3	41.924	70	0.0782704	-1.34081	-0.821364	27.5112	24.8654	26.3331	26.1064	27.0088	27.6323	28.4314	27.1069
RPL35	60S ribosomal protein L35	P42766	P42766			4	4	22.8	14.551	20	0.490718	0.404341	0.260697	27.6017	25.1224	26.5812	26.5846	26.3796	25.885	26.441	25.5669
CDKN2A	CDKN2B	Cyclin-dependent kinase inhibitor 2A	Cyclin-dependent kinase 4 inhibitor B					6	16.532	0	495030000	27	0.145811	0.731376	-0.782347	-0.532837	26.332	24.2167	25.7696	25.1013
HTT	Huntingtin	P42858	P42858			13	13	6.6	347.6	29	0.474261	0.640737	0.348318	24.8239	24.6921	25.1676	21.7382	23.4608	22.8785	23.3431	24.1765
PAFAH1B1	Platelet-activating factor acetylhydrolase IB subunit alpha	P43034	P43034			11	11	42.4	46.637	53	0.941008	-0.0779972	-0.038787	27.4875	24.9583	26.5208	23.6762	26.0203	24.213	26.8963	25.8252
CRAT	Carnitine O-acetyltransferase	P43155	P43155			3	3	9.7	70.857	10	0.689261	0.672486	0.258451	24.4684	22.2229	24.2264	23.4189	24.5385	24.172	24.5761	18.3601
MATR3	Matrin-3	P43243	P43243			16	16	28.9	94.622	70	0.802988	-0.140914	-0.0914804	28.0883	26.0862	26.8148	27.4462	26.4405	27.4944	27.9928	27.0714
MSH2	DNA mismatch repair protein Msh2	P43246	P43246			25	25	40	104.74	116	0.686407	-0.201961	-0.136791	28.1034	26.5551	27.581	26.4596	26.9631	27.194	28.1324	27.2173
GPD2	Glycerol-3-phosphate dehydrogenase, mitochondrial	P43304	P43304			25	25	50.3	80.852	72	0.0475062	-2.20038	-1.16694	27.0148	25.4873	27.1146	23.5961	27.3853	27.5118	28.6373	28.4798
SSR1	Translocon-associated protein subunit alpha	P43307	P43307			3	3	11.9	32.235	22	0.370365	-2.32349	-0.683388	26.5291	25.3515	26.5029	16.7093	25.7089	25.2426	26.8405	26.5946
RANBP1	Ran-specific GTPase-activating protein	P43487	P43487			7	7	51.7	23.31	76	0.718917	-0.157112	-0.110925	30.9642	29.0527	30.2196	29.8494	29.9671	30.0427	30.5265	30.1782
NAMPT	Nicotinamide phosphoribosyltransferase	P43490	P43490			17	17	47.5	55.52	76	0.253856	0.46396	0.339227	28.7056	27.3842	28.6387	27.6903	27.3271	27.4617	27.7577	28.0165
PSMC4	26S protease regulatory subunit 6B	P43686	P43686			28	28	73	47.366	164	0.0816498	0.506354	0.407585	29.8347	29.7353	30.0137	29.1852	29.1648	28.7314	29.3914	29.4559
TSFM	Elongation factor Ts, mitochondrial	P43897	P43897			12	12	51.1	35.39	51	0.133341	-1.22213	-0.717125	27.546	25.5205	27.1798	24.9214	27.001	27.6836	28.3044	27.0671
VDAC2	Voltage-dependent anion-selective channel protein 2	P45880	P45880			12	12	50	31.566	63	0.817829	-0.236779	-0.119352	28.9284	25.3524	27.6286	25.7871	27.5121	26.115	26.5385	28.4779
ACADSB	Short/branched chain specific acyl-CoA dehydrogenase, mitochondrial	P45954	P45954			8	8	29.9	47.485	32	0.252778	-1.13112	-0.59716	27.09	23.2306	26.3667	26.2419	27.1726	26.848	27.3045	26.1286
USP5	Ubiquitin carboxyl-terminal hydrolase 5	P45974	P45974			24	23	48	95.785	128	0.410778	-0.329429	-0.239985	28.9341	27.4809	28.5516	27.8611	28.3336	28.1727	28.9588	28.6802
MKI67	Antigen KI-67	P46013	P46013			20	20	11.4	358.69	37	0.691918	-0.66467	-0.255841	26.0559	22.9993	25.2187	19.5517	22.1507	25.0837	24.6858	24.5641
RANGAP1	Ran GTPase-activating protein 1	P46060	P46060			34	34	68.7	63.541	139	0.991732	0.00535393	0.00357959	29.5379	27.8566	29.1175	27.7788	28.2801	28.1247	29.0591	28.8053
RECQL	ATP-dependent DNA helicase Q1	P46063	P46063			16	16	35.9	73.457	89	0.2462	-1.62344	-0.717232	27.9563	26.3536	27.1002	22.3912	27.7835	26.8267	28.1847	27.5002
NOP2	Probable 28S rRNA (cytosine(4447)-C(5))-methyltransferase	P46087	P46087			9	9	12.7	89.301	14	0.396108	1.35567	0.545821	24.4571	22.7292	23.1078	23.4183	22.3335	24.691	23.2494	18.0158
CRK	Adapter molecule crk	P46108	P46108			11	11	52.3	33.83	27	0.555721	-0.317261	-0.210302	26.6648	24.5938	25.7712	24.8508	25.6573	26.0694	26.1156	25.3072
CRKL	Crk-like protein	P46109	P46109			14	14	57.1	33.777	69	0.416043	-0.326449	-0.237628	27.8686	26.3202	27.4717	26.9425	27.0555	27.4793	27.8591	27.5148
BAG6	Large proline-rich protein BAG6	P46379	P46379			22	22	31.8	119.41	92	0.289743	0.508675	0.353704	27.7253	27.1111	27.7163	26.4206	26.4415	26.0242	27.0646	27.4083
NSF	Vesicle-fusing ATPase	P46459	P46459			35	35	54.8	82.593	179	0.131499	-0.537296	-0.410836	28.6595	28.6141	28.9984	27.6459	29.0724	28.7234	29.1847	29.0866
MAP2K3	Dual specificity mitogen-activated protein kinase kinase 3	P46734	P46734			2	2	8.6	39.318	6	0.217463	2.49841	0.888037	23.0719	20.4498	22.2836	22.0146	15.2502	22.6294	21.9152	18.0314
BRCC3	Lys-63-specific deubiquitinase BRCC36	P46736	P46736			6	6	23.4	36.072	22	0.914056	0.0549297	0.0369143	25.2832	23.77	25.322	23.9788	25.255	24.0385	24.4684	24.3724
RPL27A	60S ribosomal protein L27a	P46776	P46776			7	7	37.8	16.561	28	0.705268	0.234867	0.147534	27.5679	25.0915	25.9075	26.0422	25.4323	25.9509	26.7199	25.5664
RPL5	60S ribosomal protein L5	P46777	P46777			14	14	51.5	34.362	113	0.952964	-0.0336804	-0.0217614	29.6154	27.3668	28.4181	28.3837	28.2716	27.7881	29.1908	28.6682
RPL21	60S ribosomal protein L21	P46778	P46778			5	5	37.5	18.565	20	0.508919	-0.473856	-0.282915	27.8846	25.8067	24.8767	26.38	26.7779	26.1285	27.2994	26.6377
RPL28	60S ribosomal protein L28	P46779	P46779			3	3	21.9	15.747	18	0.76177	0.155193	0.104219	26.7615	24.6158	25.1857	25.1376	25.0798	25.4805	25.5831	24.9365
RPS9	40S ribosomal protein S9	P46781	P46781			13	13	41.2	22.591	86	0.773494	-0.228658	-0.129965	29.6249	27.7286	28.2506	26.2914	27.9281	27.5057	28.9997	28.3766
RPS5	40S ribosomal protein S5	40S ribosomal protein S5, N-terminally processed	P46782			9	9	9	54.4	2170600000	43	0.967017	-0.18559	-0.148421	27.7769	27.4174	28.0339	28.3255	27.6264	28.0779	28.3564
RPS10	40S ribosomal protein S10	P46783	Q9NQ39			9	9	9	46.7	3225700000	94	0.978267	-0.132327	-0.0948468	29.1399	27.4473	28.44	28.7601	28.2044	28.8512	28.8262
MAP1B	Microtubule-associated protein 1B	MAP1B heavy chain	MAP1 light chain LC1					37	23.1	0	238.72	123	0.00715309	0.22605	1.73296	1.20874	27.7363	27.0039	27.0988	26.0219	25.9243
GNPDA1	Glucosamine-6-phosphate isomerase 1	P46926	Q8TDQ7			7	7	7	41.2	485330000	18	0.863664	-0.746746	-0.363125	27.2529	24.0847	26.0173	22.6064	26.0511	25.4832	26.2317
UTRN	Utrophin	P46939	P46939			25	25	11.3	394.46	47	0.624448	0.411142	0.22878	26.2741	24.7054	25.8248	23.6656	25.0444	23.1475	24.9855	25.6479
IQGAP1	Ras GTPase-activating-like protein IQGAP1	P46940	P46940			75	71	59.6	189.25	344	0.519567	0.453465	0.272668	31.0131	28.4603	30.736	29.7578	29.8446	28.6483	29.497	30.1636
STT3A	Dolichyl-diphosphooligosaccharide--protein glycosyltransferase subunit STT3A	P46977	P46977			14	13	19.1	80.529	54	0.0102057	0.959351	0.761409	27.5322	26.6721	27.0427	26.5638	25.6456	26.0037	25.9902	26.334
CAPZA2	F-actin-capping protein subunit alpha-2	P47755	P47755			10	10	65.7	32.949	47	0.0187613	1.47467	1.00879	28.126	26.5483	27.8683	26.9737	25.9767	25.8912	26.5458	25.2038
CAPZB	F-actin-capping protein subunit beta	P47756	P47756			13	13	51.6	31.35	103	0.308098	0.72297	0.438358	29.6769	27.7343	29.1182	27.4285	28.3515	26.7406	28.168	27.806
EIF1AX	EIF1AY	Eukaryotic translation initiation factor 1A, X-chromosomal	Eukaryotic translation initiation factor 1A, Y-chromosomal					7	16.46	0	471580000	36	0.297095	0.752342	0.916995	0.508538	27.0673	25.854	26.6595	23.9328
QARS	Glutamine--tRNA ligase	P47897	P47897			35	35	53.5	87.798	139	0.0340814	-0.940505	-0.699668	28.1902	27.5655	27.8587	26.6471	28.661	28.2383	28.5599	28.5643
RPL29	60S ribosomal protein L29	P47914	P47914			3	3	18.2	17.752	17	0.358152	0.54583	0.352474	26.7802	24.6172	25.0967	24.6535	24.4168	24.3819	25.2003	24.9653
UQCRFS1	Cytochrome b-c1 complex subunit Rieske, mitochondrial	Cytochrome b-c1 complex subunit 11	P47985			2	2	2	8	140860000	6	0.0424127	5.4811	1.86959	25.1658	23.2227	25.4192	24.7511	18.1684	15.3367	24.2765
ATP5O	ATP synthase subunit O, mitochondrial	P48047	P48047			10	10	59.6	23.277	56	0.710464	-0.166782	-0.116764	28.8762	28.3297	28.9887	27.9215	28.4409	27.8241	29.2295	29.2888
PREP	Prolyl endopeptidase	P48147	P48147			24	24	49.6	80.699	53	0.213627	0.825735	0.518144	27.2336	26.0669	27.4362	26.2275	26.3547	24.79	26.9966	25.52
ARCN1	Coatomer subunit delta	P48444	P48444			23	23	50.9	57.21	83	0.4087	0.26646	0.204961	29.0144	28.2373	29.1567	28.1172	28.1668	28.3912	28.7536	28.148
GCLM	Glutamate--cysteine ligase regulatory subunit	P48507	P48507			5	5	25.9	30.727	16	0.0313301	1.05516	0.766058	25.7432	25.2206	25.3558	24.3357	24.5692	23.575	24.4171	23.8733
PSMD8	26S proteasome non-ATPase regulatory subunit 8	P48556	P48556			12	12	34.6	39.611	71	0.485217	0.346716	0.23646	27.9841	27.7836	28.2741	26.5307	27.45	26.5268	27.7302	27.4786
PRRC2A	Protein PRRC2A	P48634	P48634			16	16	12.1	228.86	28	0.89486	0.170927	0.0763121	24.6139	20.9703	24.8249	25.5464	23.208	25.3357	24.5327	22.1954
GSS	Glutathione synthetase	P48637	P48637			18	18	50.2	52.384	59	0.801253	-0.135045	-0.0892431	27.7084	25.6122	27.0993	27.2775	26.5213	27.3624	27.5376	26.8163
CCT5	T-complex protein 1 subunit epsilon	P48643	P48643			47	47	82.1	59.67	620	0.507586	-0.160183	-0.130506	32.5019	32.1544	32.5784	31.8181	32.4574	32.0016	32.6214	32.6131
IDH2	Isocitrate dehydrogenase [NADP], mitochondrial	P48735	P48735			21	20	45.4	50.909	159	0.281297	-0.552766	-0.376805	29.4348	27.7155	29.0911	28.1893	28.5801	28.9525	29.691	29.4183
PITPNB	Phosphatidylinositol transfer protein beta isoform	P48739	P48739			15	14	64.6	31.54	65	0.763551	-0.159951	-0.106065	28.2778	26.4412	27.8661	26.7548	27.8437	26.7453	27.8118	27.579
POLD2	DNA polymerase delta subunit 2	P49005	P49005			4	4	13	51.289	13	0.648875	0.667734	0.278928	24.6336	23.053	24.8884	21.0187	21.2087	20.5889	24.8568	24.2684
MARCKSL1	MARCKS-related protein	P49006	P49006			9	9	75.4	19.529	40	0.2077	0.929444	0.560471	27.6403	24.6716	26.766	26.8185	25.364	25.1291	25.793	25.8926
ALDH9A1	4-trimethylaminobutyraldehyde dehydrogenase	P49189	P49189			22	22	51.2	53.801	117	0.566817	-0.388474	-0.236699	28.5795	26.9008	28.2237	26.4448	27.1907	27.8084	29.0079	27.6958
RPL34	60S ribosomal protein L34	P49207	P49207			3	3	16.2	13.293	11	0.342137	0.887775	0.4771	26.3476	23.5463	24.1635	23.3947	23.3588	22.0555	24.4655	24.0212
RPIA	Ribose-5-phosphate isomerase	P49247	P49247			6	6	26.7	33.269	15	0.298351	0.770453	0.459485	23.9424	24.6122	24.7387	23.0455	24.1736	21.8369	24.1609	23.0856
LMAN1	Protein ERGIC-53	P49257	P49257			7	7	30	57.548	34	0.46491	0.883527	0.414337	27.884	25.9774	27.3655	26.1031	26.2386	22.9701	27.5772	27.0101
NASP	Nuclear autoantigenic sperm protein	P49321	P49321			45	45	76.4	85.237	321	0.547945	-0.217655	-0.162193	30.6772	29.3707	30.3883	29.6431	30.0411	30.1793	30.6791	30.0504
FASN	Fatty acid synthase	[Acyl-carrier-protein] S-acetyltransferase	[Acyl-carrier-protein] S-malonyltransferase	Color2 [A=255, R=169, G=169, B=169]	1					61.2	61.2	273.42	0	323.31	44417000000	825	0.103571	0.828286	-0.545476	-0.424688	32.4868
FNTA	Protein farnesyltransferase/geranylgeranyltransferase type-1 subunit alpha	P49354	P49354			5	5	13.5	44.408	15	0.11708	3.06555	1.14571	25.305	23.9948	25.2168	22.6922	22.2661	16.8221	24.131	21.7274
CCT3	T-complex protein 1 subunit gamma	P49368	P49368			43	43	68.6	60.533	505	0.933588	-0.0361266	-0.025517	32.4022	32.0829	32.6564	31.4233	32.3962	31.2257	32.5514	32.5361
MRPL19	39S ribosomal protein L19, mitochondrial	P49406	P49406			2	2	7.9	33.535	4	0.325322	2.19132	0.719425	24.149	22.6082	23.512	19.8729	17.2843	17.1759	24.0844	22.832
TUFM	Elongation factor Tu, mitochondrial	P49411	P49411			30	30	67.7	49.541	268	0.174753	-0.795281	-0.524319	30.7882	28.8802	30.1182	28.8974	30.2521	30.1089	31.0651	30.4391
ALDH7A1	Alpha-aminoadipic semialdehyde dehydrogenase	P49419	P49419			21	21	52.9	58.486	101	0.235878	-0.74291	-0.474987	29.8057	27.1636	28.6337	28.3852	28.8257	29.1696	29.4493	29.5151
SRP9	Signal recognition particle 9 kDa protein	P49458	P49458			3	3	34.9	10.112	17	0.925243	0.0487466	0.0325366	27.0808	25.2595	26.2859	25.3789	26.0571	25.5383	26.6384	25.5763
AARS	Alanine--tRNA ligase, cytoplasmic	P49588	P49588			37	37	53.7	106.81	235	0.828808	0.0999117	0.0692694	30.3782	28.7359	29.8206	28.9043	29.0618	28.9425	29.8247	29.6106
CARS	Cysteine--tRNA ligase, cytoplasmic	P49589	P49589			20	20	34.1	85.472	64	0.922706	0.2548	0.0724203	27.5073	26.1757	26.6975	26.7772	21.7981	22.71	29.9507	31.6797
HARS2	Probable histidine--tRNA ligase, mitochondrial	P49590	P49590			5	5	22.7	56.888	11	0.332004	-1.3542	-0.59304	22.4401	22.2327	19.302	19.2485	21.0263	21.1958	24.935	21.483
SARS	Serine--tRNA ligase, cytoplasmic	P49591	P49591			26	26	57	58.777	144	0.70772	-0.174236	-0.120741	30.3223	28.1958	29.6184	29.3647	29.5228	29.5071	29.6262	29.5421
PPM1F	Protein phosphatase 1F	P49593	P49593			10	10	38.3	49.83	31	0.937031	0.0462804	0.0296317	26.3267	25.3601	26.1527	24.2632	25.4612	25.4024	26.2758	24.7783
PRIM1	DNA primase small subunit	P49642	P49642			6	6	17.6	49.901	20	0.916718	-0.190861	-0.0693988	25.4096	23.7676	25.7454	19.7265	23.9475	20.9063	26.0223	24.5364
PRIM2	DNA primase large subunit	P49643	P49643			7	7	17.3	58.805	18	0.176725	-0.759579	-0.50766	24.2703	22.7866	24.6863	23.6994	24.9639	24.3344	25.1931	23.9896
PSMB3	Proteasome subunit beta type-3	P49720	P49720			7	7	42.4	22.949	69	0.657697	0.141413	0.108487	29.2923	28.5974	28.9869	28.4976	28.5572	28.2005	29.3582	28.6927
PSMB2	Proteasome subunit beta type-2	P49721	P49721			14	14	75.6	22.836	119	0.511143	0.346352	0.231518	29.5157	29.0546	29.6087	27.8707	28.2934	28.0854	29.3749	28.9105
MCM2	DNA replication licensing factor MCM2	P49736	P49736			40	40	55.3	101.89	223	0.406868	-0.471165	-0.308281	30.4025	28.7571	30.6932	29.0832	30.1613	29.7791	30.8346	30.0456
ACADVL	Very long-chain specific acyl-CoA dehydrogenase, mitochondrial	P49748	P49748			12	12	26.3	70.389	36	0.289059	-1.41542	-0.63837	25.4904	25.1455	28.9673	23.5261	27.5931	26.0163	27.9023	27.2794
TMED10	Transmembrane emp24 domain-containing protein 10	P49755	P49755			6	6	30.1	24.976	51	0.507137	-0.495291	-0.290943	28.2766	26.3823	27.6883	25.5412	27.8278	26.8805	26.9444	28.2169
RBM25	RNA-binding protein 25	P49756	P49756			8	8	11.9	100.18	22	0.201966	-1.22532	-0.660424	24.856	22.4942	23.7566	21.3806	23.7174	23.8634	25.4925	24.3153
EIF2B2	Translation initiation factor eIF-2B subunit beta	P49770	P49770			6	6	22.2	38.989	14	0.882519	-0.384965	-0.110092	24.4561	24.5942	22.4582	15.7311	19.9984	19.7117	23.9268	25.1425
HINT1	Histidine triad nucleotide-binding protein 1	P49773	P49773			12	12	83.3	13.802	104	0.655382	-0.211436	-0.14577	30.6809	28.8776	29.8644	29.3562	30.0466	29.838	30.4289	29.3113
NUP153	Nuclear pore complex protein Nup153	P49790	P49790			14	14	15.1	153.94	34	0.0368406	-2.12622	-1.18438	24.2936	21.9588	23.9126	21.0224	25.0813	24.5108	24.9384	25.1618
RANBP2	E3 SUMO-protein ligase RanBP2	P49792	Q99666						36	358.2	0	1742200000	177	0.984564	0.996225	-0.011312	-0.00724702	28.3916	27.115	28.3192	26.3299
GSK3A	Glycogen synthase kinase-3 alpha	P49840	P49840			7	6	25.3	50.98	11	0.0411742	3.99419	1.57143	23.8385	23.6272	24.0875	23.7732	17.1769	17.1984	22.0821	22.8922
GSK3B	Glycogen synthase kinase-3 beta	P49841	P49841			4	4	22.4	46.744	14	0.730652	0.274461	0.155871	24.3403	21.7731	23.9169	23.273	21.7525	24.2567	23.1673	23.0289
NT5C2	Cytosolic purine 5-nucleotidase	P49902	P49902			9	9	23.9	64.969	14	0.540119	1.2097	0.422565	25.3456	23.7489	25.7627	20.3283	19.5908	23.5933	25.9661	21.1965
SEPHS1	Selenide, water dikinase 1	P49903	P49903			10	10	46.9	42.91	35	0.368554	-0.399823	-0.2833	27.1639	25.5031	26.8003	26.3344	26.4664	26.5535	27.2921	27.089
GMPS	GMP synthase [glutamine-hydrolyzing]	P49915	P49915			37	37	66.5	76.715	180	0.991971	0.00446844	0.00313357	29.6578	28.2542	29.5718	28.9063	28.9543	28.4043	29.6726	29.341
LIG3	DNA ligase 3	P49916	P49916			5	5	5.3	112.91	12	0.489271	1.20366	0.456878	24.3534	21.5422	22.3286	22.7239	17.007	23.4705	22.4665	23.1894
MRE11A	Double-strand break repair protein MRE11A	P49959	P49959			24	24	43.5	80.592	95	0.449301	0.272327	0.203754	28.4747	28.3084	29.231	27.8303	27.9842	27.9517	28.6828	28.1363
IDH3A	Isocitrate dehydrogenase [NAD] subunit alpha, mitochondrial	P50213	P50213			13	13	34.7	39.591	59	0.871438	-0.128507	-0.0729771	28.6684	26.3803	28.4064	26.645	26.8782	26.9068	28.8951	27.9341
SULT1A1	SULT1A2	Sulfotransferase 1A1	Sulfotransferase 1A2	1	4				6	28.5	28.5	0	27.921	370350000	28	0.0311479	0.21423	-2.22458	-1.23975	24.728	21.6131
GDI2	Rab GDP dissociation inhibitor beta	P50395	P50395			33	24	76.4	50.663	204	0.909717	0.0523434	0.0362843	30.739	29.1469	30.5116	29.3474	29.5279	29.8599	30.3947	29.7531
EMD	Emerin	P50402	P50402			11	11	65	28.994	42	0.134881	1.09955	0.671842	27.0162	24.9218	26.2255	25.3931	25.2788	23.4897	25.0523	25.3375
CPT1A	Carnitine O-palmitoyltransferase 1, liver isoform	P50416	P50416			7	7	13.2	88.367	23	0.0623558	-1.89105	-1.03476	24.1932	22.5838	22.8064	20.5616	23.4914	24.4945	25.2081	24.5151
SERPINH1	Serpin H1	P50454	P50454			18	18	53.1	46.44	116	0.387206	-0.453924	-0.305275	30.1947	28.3227	29.4553	29.2812	29.1339	30.2006	30.3455	29.3896
ST13	ST13P5	Hsc70-interacting protein	Putative protein FAM10A5	4					15	38.2	41.331	188.56	6655300000	108	0.389787	0.901668	-0.448514	-0.302246	30.2495	28.442	29.8448
VASP	Vasodilator-stimulated phosphoprotein	P50552	P50552			4	4	12.9	39.829	8	0.0493381	3.27666	1.40403	24.214	22.1568	23.4377	23.4096	22.5615	21.8106	17.5085	18.231
DNM2	Dynamin-2	P50570	P50570			24	18	40.3	98.063	57	0.115658	1.00746	0.650792	28.0462	25.8906	27.3565	26.9313	26.3565	25.9719	26.6517	25.2147
METAP2	Methionine aminopeptidase 2	P50579	P50579			8	8	31	52.891	24	0.318562	1.91529	0.693645	25.2504	23.626	24.2543	24.3736	23.8928	23.3384	25.2041	17.4078
KNTC1	Kinetochore-associated protein 1	P50748	P50748			11	11	6.8	250.75	13	0.172517	2.91915	1.0117	23.5735	24.7379	24.3766	20.2663	17.6724	17.48	23.2151	22.9101
CDK9	Cyclin-dependent kinase 9	P50750	P50750			9	9	32.3	42.777	32	0.715678	-0.383045	-0.191242	25.4489	24.8498	25.3116	21.3823	24.0806	24.3318	25.3465	24.766
LRBA	Lipopolysaccharide-responsive and beige-like anchor protein	P50851	Q8NFP9			32	32	32	14	410210000	66	0.837427	0.655734	0.407498	26.0994	25.8546	26.3009	24.6865	25.4611	23.9795	26.2365
PPT1	Palmitoyl-protein thioesterase 1	P50897	P50897			3	3	15.4	34.193	14	0.155601	-1.40348	-0.752754	25.054	22.4451	24.6449	22.172	24.6332	24.3276	26.3016	24.6675
RPL14	60S ribosomal protein L14	P50914	P50914			4	4	19.5	23.432	24	0.648896	-0.234457	-0.157409	28.3623	26.4051	27.3568	27.2729	27.838	26.9875	28.241	27.2685
CCT8	T-complex protein 1 subunit theta	P50990	P50990			42	42	76.5	59.62	483	0.983601	0.0102792	0.00694645	32.3513	32.1908	32.6499	30.856	32.4122	31.221	32.2992	32.0746
CCT4	T-complex protein 1 subunit delta	P50991	P50991			37	37	70.1	57.924	444	0.84039	-0.0825276	-0.0592693	32.4105	32.2674	32.6043	31.1855	32.3597	31.5349	32.5923	32.311
ANXA11	Annexin A11	P50995	P50995			15	15	31.7	54.389	66	0.883345	0.0968857	0.059335	27.8771	25.867	27.1464	26.64	25.4759	26.9214	27.7148	27.0309
PAPOLA	Poly(A) polymerase alpha	P51003	Q9NRJ5			7	7	6	11.3	490220000	24	0.926052	-0.415454	-0.250491	25.373	24.7314	26.3341	25.1389	24.9648	24.8436	26.2014
FXR2	Fragile X mental retardation syndrome-related protein 2	P51116	P51116			3	3	11.9	74.222	4	0.0529044	2.90061	1.31495	24.5138	20.6441	19.6493	20.7702	17.9833	17.1739	19.5572	19.2605
RAB5C	Ras-related protein Rab-5C	P51148	P51148			9	6	66.2	23.482	63	0.692165	-0.228444	-0.147413	28.2342	26.47	28.0044	27.097	27.1959	26.9562	28.5401	28.0272
RAB7A	Ras-related protein Rab-7a	P51149	P51149			12	12	72.5	23.489	70	0.812189	-0.177011	-0.103339	28.8204	26.4167	28.503	27.5881	27.6414	27.2511	29.3674	27.7764
RAB9A	Ras-related protein Rab-9A	P51151	Q9NP90			7	7	7	46.3	229190000	21	0.934454	0.509839	0.226194	26.4518	24.2819	25.6058	20.9597	23.464	23.0378	24.4669
DAP3	28S ribosomal protein S29, mitochondrial	P51398	P51398			9	9	33.2	45.566	19	0.859542	-0.146734	-0.0817731	26.7475	25.4635	25.6194	24.2233	25.7751	23.9217	26.5678	26.3761
DUSP3	Dual specificity protein phosphatase 3	P51452	P51452			6	6	43.8	20.478	12	0.0800041	-1.7203	-0.946506	24.5754	22.5518	23.8701	21.2276	24.0999	24.5414	25.7437	24.721
SMARCA4	Transcription activator BRG1	P51532	P51532			11	6	8.1	184.64	24	0.290012	-2.38388	-0.780429	24.9754	24.1551	25.0296	16.7923	23.7169	25.7887	25.9081	25.0741
IDH3G	Isocitrate dehydrogenase [NAD] subunit gamma, mitochondrial	P51553	P51553			12	12	42.5	42.794	56	0.322131	-0.671771	-0.413981	28.3748	25.9246	28.1252	26.804	27.5451	27.9235	28.6528	27.7943
GALK1	Galactokinase	P51570	P51570			10	10	37.8	42.272	43	0.5948	-0.150094	-0.118435	26.4383	25.7339	26.0413	25.7116	25.8818	25.7488	26.674	26.221
SSR4	Translocon-associated protein subunit delta	P51571	P51571			4	4	30.6	18.998	21	0.605163	0.305243	0.195707	27.3302	26.3834	26.2574	25.5744	26.0071	24.9348	26.9446	26.4378
BCAP31	B-cell receptor-associated protein 31	P51572	P51572			6	6	27.2	27.991	35	0.332367	1.01501	0.517126	26.8976	24.6782	25.2083	24.674	23.2454	22.6903	25.8065	25.6557
TPMT	Thiopurine S-methyltransferase	P51580	P51580			5	5	25.3	28.18	2	0.301346	-2.2738	-0.755169	22.8539	22.8242	22.8585	15.0384	23.4241	22.7018	24.3923	22.1521
HCFC1	Host cell factor 1	HCF N-terminal chain 1	HCF N-terminal chain 2	HCF C-terminal chain 4	HCF C-terminal chain 5	P51610	P51610	Color2 [A=255, R=169, G=169, B=169]			29	29	28.4	28.4	28.4	208.73	0	226.5	2724300000	146
ALDH3A2	Fatty aldehyde dehydrogenase	P51648	P48448					9	26.2	0	26.644	34	0.0138242	0.321342	-1.4625	-1.02609	25.5388	24.4818	25.554	24.2081	26.3962
ALDH5A1	Succinate-semialdehyde dehydrogenase, mitochondrial	P51649	P51649			11	11	32	57.214	56	0.127776	-1.08846	-0.673453	27.0528	25.1327	26.9036	24.8757	27.3434	26.5625	27.5579	26.8548
HSD17B4	Peroxisomal multifunctional enzyme type 2	(3R)-hydroxyacyl-CoA dehydrogenase	Enoyl-CoA hydratase 2				28	28	52.9	323.31	5488700000	0.464537	0.931153	-0.330472	-0.232206	29.8809	28.0273	29.4346	29.0564	29.1072	29.2977
PSMD7	26S proteasome non-ATPase regulatory subunit 7	P51665	P51665			13	13	56.2	37.025	107	0.867525	0.0678959	0.0488453	29.5753	29.0297	29.613	28.6769	29.551	28.2568	29.1605	29.655
USP11	Ubiquitin carboxyl-terminal hydrolase 11	P51784	P51784			10	9	18.2	109.82	17	0.249386	-0.643205	-0.427551	25.1448	24.1011	24.9467	23.8918	25.2102	24.1271	25.2471	26.0729
VAMP7	Vesicle-associated membrane protein 7	P51809	P51809			5	5	29.1	24.935	22	0.438552	1.00068	0.453553	24.4075	22.3667	24.5116	24.5431	23.0974	23.6339	25.1229	19.972
RPS6KA3	Ribosomal protein S6 kinase alpha-3	P51812	Q9UK32			12	12	9	14.3	265930000	25	0.609847	2.29447	0.67874	26.2779	23.7349	26.1322	21.9066	21.8134	16.3343	25.7499
HDGF	Hepatoma-derived growth factor	P51858	P51858			18	17	74.2	26.788	108	0.940298	0.038558	0.0258123	29.4664	27.5572	28.6411	27.7818	28.6252	27.7588	28.7704	28.1379
NDUFA8	NADH dehydrogenase [ubiquinone] 1 alpha subcomplex subunit 8	P51970	P51970			5	5	39	20.105	15	0.230131	-1.37993	-0.678686	25.6002	22.8453	25.0068	21.2232	25.1425	24.3928	25.4606	25.1992
HNRNPA3	Heterogeneous nuclear ribonucleoprotein A3	P51991	P51991			14	14	36.5	39.594	73	0.263562	-0.850755	-0.50347	28.3228	25.364	27.2353	27.0602	27.7385	27.8284	28.6853	27.1332
PGD	6-phosphogluconate dehydrogenase, decarboxylating	P52209	P52209			24	24	60.9	53.139	136	0.59496	-0.262804	-0.17899	29.7425	28.2168	29.0173	28.4191	28.4047	28.9288	29.938	29.1754
HNRNPM	Heterogeneous nuclear ribonucleoprotein M	P52272	P52272			37	37	62.1	77.515	219	0.351386	0.474259	0.322742	30.9576	28.9231	29.7925	29.9109	29.2518	28.8902	29.81	29.735
KPNA2	Importin subunit alpha-1	P52292	P52292			19	19	51	57.861	85	0.514988	0.29292	0.205777	28.5387	26.8286	28.0089	27.7544	27.1042	27.1566	28.0731	27.6249
RAP1GDS1	Rap1 GTPase-GDP dissociation stimulator 1	P52306	P52306			6	6	13.8	66.316	14	0.126186	3.31788	1.15652	25.0439	22.4886	24.6461	21.5083	21.1681	17.4108	24.3488	17.4877
ARHGDIA	Rho GDP-dissociation inhibitor 1	P52565	P52565			9	9	71.6	23.207	74	0.898781	-0.0797276	-0.0498024	30.0217	28.3217	29.3615	27.8628	28.4991	28.3737	29.8928	29.121
AGFG1	Arf-GAP domain and FG repeat-containing protein 1	P52594	P52594			5	5	13.9	58.259	20	0.611048	-0.536316	-0.268151	25.3673	22.3624	23.6524	21.1935	23.6183	22.4538	24.1714	24.4772
HNRNPF	Heterogeneous nuclear ribonucleoprotein F	Heterogeneous nuclear ribonucleoprotein F, N-terminally processed	P52597			11	9	9	42.4	1704800000	63	0.971663	0.160697	0.113016	28.4748	26.7273	27.8193	27.5885	27.0354	27.5704	28.0587
MSH6	DNA mismatch repair protein Msh6	P52701	P52701			24	24	24.4	152.78	79	0.801845	-0.211323	-0.117039	26.8006	25.7542	26.487	25.3896	26.6986	24.2692	27.7794	26.5294
KIF11	Kinesin-like protein KIF11	P52732	P52732			67	67	58.8	119.16	459	0.305757	0.408041	0.299039	31.692	31.7196	32.1868	30.7979	31.2253	30.6895	31.0915	31.7579
HRSP12	Ribonuclease UK114	P52758	P52758			5	5	53.3	14.494	10	0.70931	-0.782936	-0.260767	25.956	22.7276	24.8544	17.2422	23.9535	22.1709	24.5286	23.259
SMS	Spermine synthase	P52788	P52788			7	7	32	41.268	22	0.199642	0.556674	0.401557	26.8757	25.4302	26.567	26.7446	25.8891	25.8835	26.2946	25.3236
HK2	Hexokinase-2	P52789	P52790			21	17	17	22.8	335200000	35	0.538755	1.7364	0.768253	26.7115	25.8764	26.6695	21.7112	23.1216	22.5884	24.4345
THOP1	Thimet oligopeptidase	P52888	P52888			11	11	25.4	78.839	37	0.0496069	1.45182	0.911992	26.6925	25.6608	26.7694	25.6581	25.295	23.3404	25.6265	24.7116
CAPZA1	F-actin-capping protein subunit alpha-1	P52907	P52907			16	14	73.4	32.922	153	0.88663	-0.0766335	-0.0505762	30.5887	28.6115	30.3449	28.8671	29.9738	29.4579	29.657	29.6301
NUP98	Nuclear pore complex protein Nup98-Nup96	Nuclear pore complex protein Nup98	Nuclear pore complex protein Nup96			15	15	13.3	26.095	159620000	0.488098	0.769554	-1.39365	-0.482696	24.703	24.3522	24.189	17.3477	25.3365	22.9677
BLVRA	Biliverdin reductase A	P53004	P53004			10	10	40.9	33.428	32	0.571952	-0.379991	-0.232289	27.1623	25.9663	27.2991	25.2973	26.3419	26.0513	27.9302	26.9216
SLC25A1	Tricarboxylate transport protein, mitochondrial	P53007	P53007			3	3	10.3	34.012	17	0.0901242	-0.725177	-0.533486	25.4676	24.2444	24.8819	24.2888	25.4743	24.9066	25.4464	25.9562
PPP5C	Serine/threonine-protein phosphatase 5	P53041	P53041			10	10	29.5	56.878	26	0.393688	1.12489	0.505696	25.9745	24.0726	25.9361	23.1741	24.2706	20.715	25.2462	24.426
ARFIP2	Arfaptin-2	P53365	P53365			4	4	15.2	37.855	18	0.557929	1.51778	0.44029	25.8023	21.2904	24.5811	21.581	19.9543	16.5027	25.5985	25.128
ARFIP1	Arfaptin-1	P53367	P53367			5	5	22.8	41.738	5	0.943328	-0.116098	-0.0452367	23.1671	19.3912	23.0614	23.4047	23.5177	23.8229	23.4879	18.6603
NUBP1	Cytosolic Fe-S cluster assembly factor NUBP1	P53384	P53384			4	4	23.1	34.534	21	0.50784	0.527426	0.30152	24.5986	24.2764	23.0088	22.0651	22.9932	21.9548	24.2017	22.6894
ACLY	ATP-citrate synthase	P53396	P53396			50	50	54.3	120.84	322	0.0742673	-0.842956	-0.606184	30.7771	29.5387	30.6717	29.6528	30.8318	30.6593	31.6243	30.8966
METAP1	Methionine aminopeptidase 1	P53582	P53582			5	5	21.8	43.215	7	0.0299796	-5.21705	-1.83451	22.4941	22.5859	18.0437	15.338	24.8064	23.4461	25.5418	25.5357
SUCLG1	Succinyl-CoA ligase [ADP/GDP-forming] subunit alpha, mitochondrial	P53597	P53597			7	7	29.8	36.249	50	0.511808	-0.590801	-0.31979	27.9619	25.5059	27.1593	24.8393	26.4476	26.1715	28.1773	27.0333
COPB1	Coatomer subunit beta	P53618	P53618			37	37	52.8	107.14	221	0.819657	0.134315	0.085885	29.9777	29.5607	30.5168	28.2888	29.6722	28.5431	29.8232	29.7683
COPA	Coatomer subunit alpha	Xenin	Proxenin				53	53	58.3	323.31	8575200000	0.534058	0.952681	0.270119	0.19163	30.4799	29.641	30.7055	29.3355	29.8738	29.0775
AP2S1	AP-2 complex subunit sigma	P53680	P53680			4	4	25.4	17.018	9	0.265183	1.57118	0.6895	22.5997	22.1696	23.4881	20.2327	17.7212	20.2076	22.7671	21.5094
HCCS	Cytochrome c-type heme lyase	P53701	P53701			10	10	47.8	30.601	34	0.949	0.111454	0.0417218	25.6405	21.2997	25.5399	22.632	23.9135	20.0374	25.878	24.8373
SLC16A1	Monocarboxylate transporter 1	P53985	P53985			10	10	14.6	53.944	65	0.0403275	1.56719	0.978674	27.7334	26.5776	27.4121	26.7083	24.7105	24.5314	26.3733	26.5474
IST1	IST1 homolog	P53990	P53990			5	5	18.1	39.75	15	0.081455	2.13723	1.057	25.2281	21.6208	25.4544	24.0347	21.1395	21.032	22.4204	23.1972
SEC24C	Protein transport protein Sec24C	P53992	P53992			16	15	19.7	118.32	58	0.515336	-0.322892	-0.220072	26.7266	25.0422	26.1763	25.677	25.9517	25.5454	26.8965	26.52
SUB1	Activated RNA polymerase II transcriptional coactivator p15	P53999	P53999			10	10	54.3	14.395	54	0.561175	0.397774	0.241537	28.0974	26.1962	26.9119	28.6146	26.5034	28.0445	26.7732	26.9079
CLNS1A	Methylosome subunit pICln	P54105	P54105			10	10	66.7	26.215	86	0.0304919	2.9176	1.43309	29.9401	29.0554	30.1355	28.8926	26.384	27.2326	28.7304	24.0062
RARS	Arginine--tRNA ligase, cytoplasmic	P54136	P54136			36	36	59.7	75.378	162	0.717557	-0.163832	-0.114409	29.3788	28.3915	28.8418	27.6625	28.9302	28.0997	29.1969	28.7032
YARS	Tyrosine--tRNA ligase, cytoplasmic	Tyrosine--tRNA ligase, cytoplasmic, N-terminally processed	P54577			36	36	36	67	7888800000	228	0.921925	0.383306	0.268227	30.7367	29.3113	30.3788	29.3932	29.1629	29.2455	30.2082
USP14	Ubiquitin carboxyl-terminal hydrolase 14	P54578	P54578			14	14	45.5	56.068	58	0.923309	-0.0594673	-0.0373446	27.4061	25.039	26.7334	26.2789	25.9333	25.8785	27.217	26.6664
PRKAG1	5-AMP-activated protein kinase subunit gamma-1	P54619	Q9UGJ0			5	5	5	21.5	90350000	7	0.972416	-0.441267	-0.128273	24.8728	22.9377	24.6235	14.8796	20.5429	22.1869	23.5082
BCAT1	Branched-chain-amino-acid aminotransferase, cytosolic	P54687	P54687			4	4	15.8	42.966	9	0.282925	0.607193	0.400818	25.5407	25.0367	25.2736	24.4398	23.1468	24.779	25.266	24.6703
ATP1B3	Sodium/potassium-transporting ATPase subunit beta-3	P54709	P54709			11	11	48	31.512	51	0.935957	0.0489883	0.0309128	28.4356	26.462	27.5512	26.856	26.7452	26.5034	28.1742	27.6861
RAD23A	UV excision repair protein RAD23 homolog A	P54725	P54725			6	6	30.6	39.609	21	0.298183	0.64843	0.413178	25.2519	23.7339	23.799	25.2888	22.8611	23.8425	24.5752	24.201
RAD23B	UV excision repair protein RAD23 homolog B	P54727	P54727			15	14	53.1	43.171	97	0.874915	-0.0836062	-0.0554063	28.7481	26.5882	27.6192	27.9647	27.7916	27.1535	28.2814	28.028
NAGLU	Alpha-N-acetylglucosaminidase	Alpha-N-acetylglucosaminidase 82 kDa form	Alpha-N-acetylglucosaminidase 77 kDa form			7	7	16	27.139	106380000	0.0952096	0.168132	-4.12273	-1.33696	23.2648	20.5025	22.8948	14.2717	24.0474	24.3247
AK2	Adenylate kinase 2, mitochondrial	Adenylate kinase 2, mitochondrial, N-terminally processed	P54819			17	17	17	77.8	9468200000	140	0.71398	-0.777106	-0.56204	30.3314	28.8951	29.9278	29.3726	29.8926	30.3597	30.9574
ALDH18A1	Delta-1-pyrroline-5-carboxylate synthase	Glutamate 5-kinase	Gamma-glutamyl phosphate reductase			37	37	60.5	323.31	9558300000	0.680228	0.966506	-0.232398	-0.151216	30.9962	29.1554	30.3184	29.0728	29.8121	29.626
NAPA	Alpha-soluble NSF attachment protein	P54920	Q9H115			14	14	14	61.4	969510000	47	0.991117	0.0608487	0.0314516	27.793	26.4359	27.6886	24.1595	26.2725	25.4514	27.3361
EIF5	Eukaryotic translation initiation factor 5	P55010	P55010			11	11	29.7	49.222	45	0.929221	-0.059773	-0.0363282	27.6491	25.5826	26.8831	24.8334	26.3563	25.9272	26.4561	26.4477
PSMD4	26S proteasome non-ATPase regulatory subunit 4	P55036	A2A3N6			12	12	12	40.6	1451200000	87	0.878783	0.474892	0.339591	28.1064	27.5436	27.6745	27.0053	27.4889	26.1271	27.4288
DRG2	Developmentally-regulated GTP-binding protein 2	P55039	P55039			7	7	26.1	40.746	16	0.389173	1.7292	0.603941	24.5382	24.1009	24.8861	22.191	17.0227	22.9596	24.7114	24.1057
CSE1L	Exportin-2	P55060	P55060			41	41	52	110.42	269	0.983714	-0.0112667	-0.00736622	30.7704	29.6154	30.6413	28.7741	29.677	29.4342	30.4905	30.2446
VCP	Transitional endoplasmic reticulum ATPase	P55072	P55072			65	65	80.9	89.321	636	0.332188	0.278333	0.220216	33.0274	32.3512	33.0717	32.157	32.1747	32.2898	32.7347	32.2949
HADHB	Trifunctional enzyme subunit beta, mitochondrial	3-ketoacyl-CoA thiolase	P55084			26	26	26	62.4	3762000000	149	0.979632	-0.159066	-0.0981107	29.6311	27.151	29.0863	28.3274	28.513	27.9259	29.0522
MANF	Mesencephalic astrocyte-derived neurotrophic factor	P55145	P55145			9	9	46.2	20.7	37	0.0728815	-1.8102	-0.98729	26.7412	23.7316	25.8709	23.8598	26.4061	26.1554	27.8084	27.0745
MLLT4	Afadin	P55196	P55196			16	16	14.4	206.8	40	0.364964	-0.972221	-0.488031	26.578	22.6123	24.9465	24.9192	25.6208	24.3514	27.1098	25.8629
NAP1L1	Nucleosome assembly protein 1-like 1	P55209	P55209			18	16	54	45.374	135	0.672677	0.160533	0.117896	30.853	29.3737	30.5627	30.2252	30.4138	29.7107	30.3345	29.9134
ADK	Adenosine kinase	P55263	P55263			9	9	39	40.545	36	0.355469	-1.15704	-0.536692	26.3807	25.2008	24.82	21.7969	25.1685	24.217	26.5776	26.8634
TPD52	Tumor protein D52	P55327	P55327			6	6	37.5	24.327	24	0.437641	-1.72475	-0.560926	26.4175	17.8326	25.9952	25.8373	26.2378	25.3794	25.544	25.8203
SEC13	Protein SEC13 homolog	P55735	P55735			7	7	48.8	35.54	32	0.507166	-0.391423	-0.251702	27.6147	26.1171	27.9613	26.1378	27.0999	26.722	27.9295	27.6452
NHP2L1	NHP2-like protein 1	NHP2-like protein 1, N-terminally processed	P55769			3	3	3	27.3	269820000	18	0.9893	-0.14849	-0.0776167	26.1453	24.2749	25.3418	22.4564	24.7028	24.4346	25.902
NPEPPS	Puromycin-sensitive aminopeptidase	P55786	A6NEC2			37	37	37	51.8	7272600000	216	0.669735	-0.942544	-0.611952	30.2325	28.5674	29.5434	28.0211	29.8002	29.6346	30.6343
GFER	FAD-linked sulfhydryl oxidase ALR	P55789	P55789			3	3	23.9	23.449	6	0.314437	-1.49031	-0.6321	22.5461	19.7243	18.4664	16.0759	20.7574	20.2844	21.111	20.6211
HNRNPH2	Heterogeneous nuclear ribonucleoprotein H2	P55795	P55795			3	3	25.2	49.263	14	0.62352	0.241112	0.164449	25.3443	23.6636	25.2429	25.4331	24.3348	24.5984	25.2572	24.5292
OXCT1	Succinyl-CoA:3-ketoacid coenzyme A transferase 1, mitochondrial	P55809	Q9BYC2			11	11	11	34.2	660200000	43	0.432632	1.24356	0.88052	27.2475	26.018	27.0611	26.507	26.0063	25.1143	25.9496
SUMO3	SUMO4	Small ubiquitin-related modifier 3	Small ubiquitin-related modifier 4					1	11.637	0	970850000	12	0.401236	0.660422	-1.95524	-0.617799	27.9762	18.6544	27.3565	25.19
EIF3B	Eukaryotic translation initiation factor 3 subunit B	P55884	P55884			46	46	70.1	92.48	272	0.218208	0.718046	0.471735	30.6805	30.3484	31.0753	28.9961	30.0237	29.0478	29.9954	29.1613
ATP5J2	ATP synthase subunit f, mitochondrial	P56134	P56134			2	2	25.5	10.918	24	0.883432	0.0706601	0.0483343	27.5031	25.4326	26.6371	26.7335	26.1318	26.2862	26.793	26.8126
MARS	Methionine--tRNA ligase, cytoplasmic	P56192	P56192			28	28	46.7	101.11	146	0.64507	-0.147194	-0.112907	29.4403	28.9741	29.5662	28.3857	29.521	29.0584	29.4431	28.9326
EIF6	Eukaryotic translation initiation factor 6	P56537	P56537			9	9	58.8	26.599	35	0.85404	0.107873	0.0690743	28.0839	26.9258	27.6851	26.0514	27.5052	26.3871	27.7945	26.6278
CTBP2	C-terminal-binding protein 2	P56545	P56545			10	8	30.8	48.944	19	0.143879	-1.55192	-0.806802	25.0899	23.7135	25.4781	21.5972	25.11	25.0015	25.7262	26.2487
NDUFA6	NADH dehydrogenase [ubiquinone] 1 alpha subcomplex subunit 6	P56556	P56556			4	4	32.8	15.136	7	0.562123	-1.13106	-0.397716	20.814	20.1464	20.1407	19.8941	18.042	18.3728	24.6463	24.4586
TMEM33	Transmembrane protein 33	P57088	P57088			3	3	12.1	27.978	10	0.609831	0.17205	0.13037	26.191	25.7528	26.558	25.845	26.2472	25.1889	26.3447	25.8778
SYNJ2BP	Synaptojanin-2-binding protein	P57105	P57105			3	3	25.5	15.928	17	0.644422	-0.32376	-0.194262	24.9327	23.7945	25.3608	23.5019	24.0651	23.7012	25.7553	25.3633
CORO7	Coronin-7	P57737	P57737			11	11	25	100.6	32	0.00404339	-2.11668	-1.44098	25.8489	23.707	25.0576	24.7093	26.767	26.654	27.3296	27.0388
NUP107	Nuclear pore complex protein Nup107	P57740	P57740			13	13	22.9	106.37	31	0.633764	-0.379504	-0.216062	25.1257	25.8806	26.0384	22.8909	25.1221	24.9987	25.9626	25.3702
EPPK1	Epiplakin	P58107	P58107			24	20	30.7	555.65	74	0.51952	-0.455353	-0.273363	26.3832	27.27	27.3514	25.0466	27.5413	26.1458	26.4449	27.7407
MTPN	Myotrophin	P58546	P58546			5	5	75.4	12.895	35	0.689583	-0.294336	-0.172941	27.3117	25.06	25.8831	26.1618	24.9803	26.2287	27.2671	27.1178
ARPC4	Actin-related protein 2/3 complex subunit 4	P59998	P59998			9	9	63.1	19.667	41	0.0425852	-1.50611	-0.949008	27.1923	24.7987	27.0479	25.9534	27.3306	27.6817	28.2352	27.7693
CD81	CD81 antigen	P60033	P60033			3	3	25	25.809	18	0.180239	-1.49639	-0.753131	26.8105	25.718	26.7121	22.6571	27.0214	26.5229	27.3837	26.9554
SEC61G	Protein transport protein Sec61 subunit gamma	P60059	P60059			2	2	36.8	7.7412	7	0.189127	2.41777	0.918396	25.3707	22.3785	23.6309	23.3601	18.5865	23.5792	24.1654	18.738
TPI1	Triosephosphate isomerase	P60174	P60174			28	28	80.4	30.791	417	0.213369	-0.405254	-0.313868	33.2432	31.9329	32.7505	32.6674	33.129	32.7591	33.2738	33.053
EIF3E	Eukaryotic translation initiation factor 3 subunit E	P60228	P60228			27	27	66.5	52.22	199	0.132894	1.00798	0.637963	30.061	29.9487	30.476	28.1258	28.118	28.3114	29.1594	28.9908
SEC61B	Protein transport protein Sec61 subunit beta	P60468	P60468			2	2	26	9.9743	5	0.402017	-1.19427	-0.513746	19.5386	23.7742	25.0442	21.9133	22.9697	22.6554	25.0348	24.3876
PPP4C	Serine/threonine-protein phosphatase 4 catalytic subunit	P60510	P60510			6	6	37.1	35.08	18	0.129236	1.03586	0.651814	26.6987	24.6434	26.0739	25.512	24.3729	24.2069	25.8793	24.3255
MYL6	Myosin light polypeptide 6	P60660	P60660			12	10	85.4	16.93	81	0.265528	-0.682091	-0.438482	29.3707	27.2099	28.2793	28.2468	29.4158	28.2243	28.5583	29.6366
ACTB	Actin, cytoplasmic 1	Actin, cytoplasmic 1, N-terminally processed	P60709				51	2	7.2	286.54	16200000000	0.227659	0.548831	1.74115	0.758381	31.8136	28.976	32.1333	31.067	31.0852	26.7982
EIF4A1	Eukaryotic initiation factor 4A-I	P60842	P60842			26	16	69.2	46.153	269	0.987386	0.00859404	0.00564842	31.8385	30.0218	31.1766	30.072	30.3534	30.316	31.4816	30.9236
RPS20	40S ribosomal protein S20	P60866	P60866			5	5	29.4	13.373	50	0.909951	0.103012	0.0549897	28.6542	26.6231	27.4078	25.6045	26.3101	25.7255	28.3612	27.4806
PRPS1	Ribose-phosphate pyrophosphokinase 1	P60891	P60891			12	5	49.1	34.834	53	0.411556	0.337606	0.244176	28.0277	26.5759	27.8354	27.0207	27.0507	26.7998	27.5049	26.7538
PSMA6	Proteasome subunit alpha type-6	P60900	P60900			15	15	67.1	27.399	135	0.679615	-0.196206	-0.135098	29.8719	29.037	29.6309	28.2021	29.9802	28.743	29.5234	29.2801
CDC42	Cell division control protein 42 homolog	P60953	P60953			7	7	51.3	21.258	56	0.249694	0.835526	0.50464	27.2585	25.796	27.6539	27.2257	25.8882	25.0658	27.5353	26.1027
DSTN	Destrin	P60981	P60981			8	8	63	18.506	30	0.414129	0.657687	0.375869	26.8733	25.7471	26.8545	24.1671	24.722	24.7332	26.3938	25.1622
GMFB	Glia maturation factor beta	P60983	O60234			5	5	5	47.9	346500000	18	0.896459	0.533592	0.307527	26.5152	23.5681	26.449	24.7456	24.9273	25.2146	24.4114
RAB8A	Ras-related protein Rab-8A	P61006	Q92930				5	4	23.7	10.969	191100000	0.107038	0.1817	4.24598	1.30982	25.4468	23.2062	25.7448	24.9799	16.5637	23.6509
SRP54	Signal recognition particle 54 kDa protein	P61011	P61011			15	15	36.3	55.704	56	0.547795	0.225099	0.166308	27.4812	26.2353	27.1906	26.4913	26.17	26.4939	27.1218	26.7124
RAB2A	Ras-related protein Rab-2A	P61019	P61019			11	4	59.9	23.545	68	0.449566	-0.563778	-0.33219	28.0016	26.3034	27.7877	25.2859	27.1064	26.8809	28.1132	27.5333
RAB5B	Ras-related protein Rab-5B	P61020	P61020			3	3	36.7	23.707	23	0.556672	-0.315571	-0.209383	25.664	24.1691	25.563	24.0094	25.2235	24.4512	25.5751	25.4181
CKS1B	Cyclin-dependent kinases regulatory subunit 1	P61024	P61024			3	3	65.8	9.6601	1	0.109576	1.25356	0.751638	24.7919	22.8972	24.1647	25.6797	22.9715	22.5939	24.0659	22.888
RAB10	Ras-related protein Rab-10	P61026	P61026			6	6	41.5	22.541	34	0.883552	-0.0928669	-0.0577639	26.9447	24.7116	26.8751	25.8229	25.2774	26.5205	26.5673	26.3607
UBE2D2	UBE2D3	Ubiquitin-conjugating enzyme E2 D2	Ubiquitin-conjugating enzyme E2 D3	1	4				3	36.1	36.1	0	69.706	995860000	32	0.656667	0.970249	0.172741	0.126132	27.1427	26.6398
UBE2M	NEDD8-conjugating enzyme Ubc12	P61081	P61081			7	7	37.2	20.9	18	0.0881338	0.767099	0.557049	27.0182	25.5824	26.7459	26.2413	25.0985	25.5576	25.7881	26.0751
UBE2K	Ubiquitin-conjugating enzyme E2 K	P61086	P61086			7	7	47.5	22.406	33	0.805153	-0.0798979	-0.0609961	26.5296	25.2908	25.8843	25.5116	26.2863	25.6662	25.6432	25.9402
UBE2N	UBE2NL	Ubiquitin-conjugating enzyme E2 N	Putative ubiquitin-conjugating enzyme E2 N-like					6	17.138	0	1519400000	43	0.853512	0.987048	-0.11399	-0.0716297	28.3614	26.7242	27.9538	26.0594
RAB14	Ras-related protein Rab-14	P61106	P61106			8	8	54	23.897	45	0.731369	-0.25739	-0.150038	27.679	25.0218	26.5273	25.0741	26.1588	25.5468	27.0829	26.5433
ACTR3	Actin-related protein 3	P61158	Q9P1U1				17	17	59.1	168.34	2800300000	0.148938	0.743783	-0.761088	-0.521372	28.5938	26.8689	28.1859	27.7892	28.7828	27.8519
ACTR2	Actin-related protein 2	P61160	P61160			14	14	42.6	44.76	65	0.360216	-0.54653	-0.352187	28.2092	26.1532	27.4601	26.436	27.3257	27.0355	28.34	27.7435
ACTR1A	Alpha-centractin	P61163	P61163			19	10	62.2	42.613	159	0.133574	0.483067	0.377824	30.0237	29.6389	30.0702	29.0984	29.5745	28.7858	29.3192	29.2194
COPS2	COP9 signalosome complex subunit 2	P61201	P61201			12	12	33.4	51.596	55	0.728346	0.210641	0.133427	27.5626	26.1087	27.0346	26.4276	25.4625	26.4935	27.8079	26.527
ABCE1	ATP-binding cassette sub-family E member 1	P61221	P61221			15	15	35.4	67.314	80	0.391301	0.40844	0.283206	28.4921	27.1112	28.3683	27.6005	26.9147	27.1096	28.2337	27.6804
RAP1B	Ras-related protein Rap-1b	Ras-related protein Rap-1b-like protein	P61224					12	72.8	0	143.22	69	0.948098	0.99292	0.0434823	0.026502	28.8152	26.3634	28.4601	27.1568	27.0269
RPS3A	40S ribosomal protein S3a	P61247	P61247			15	15	55.7	29.945	101	0.88759	0.0902205	0.0559757	29.7108	27.5413	28.3166	27.8396	28.43	27.4408	29.224	27.9525
RPL26L1	RPL26	60S ribosomal protein L26-like 1	60S ribosomal protein L26					9	17.256	0	316120000	39	0.140475	0.779967	0.661594	0.476074	26.2685	24.6597	25.0201	25.7986
PSME3	Proteasome activator complex subunit 3	P61289	P61289			13	13	61.8	29.506	69	0.122239	-0.721077	-0.514697	27.7085	26.4195	27.4221	26.8642	27.7089	27.2513	28.5917	27.7466
RPL15	60S ribosomal protein L15	P61313	P61313			10	10	38.7	24.146	51	0.642127	0.385067	0.215449	27.551	24.5004	25.6608	25.4713	25.3343	24.5225	26.6979	25.0885
RPL27	60S ribosomal protein L27	P61353	P61353			7	7	45.6	15.798	54	0.578073	0.585808	0.293413	28.9541	26.881	26.6729	25.1332	25.575	25.2913	28.024	26.4076
PCBD1	Pterin-4-alpha-carbinolamine dehydratase	P61457	P61457			4	4	35.6	11.999	15	0.530388	0.63386	0.324679	26.1043	23.1353	24.3632	22.4661	22.3652	23.4855	24.7784	22.9044
RPL37A	60S ribosomal protein L37a	P61513	P61513			2	2	32.6	10.275	26	0.358493	0.754345	0.428919	26.386	24.1615	24.504	23.2925	23.837	22.7691	24.6048	24.1156
RHOA	Transforming protein RhoA	P61586	P61586			10	2	55.4	21.768	58	0.93717	-0.0529518	-0.0322038	28.4049	25.6729	27.5544	26.9251	27.3116	26.661	27.9594	26.8373
HSPE1	10 kDa heat shock protein, mitochondrial	P61604	P61604			15	15	99	10.932	159	0.140876	-0.827897	-0.556294	31.5318	29.3393	30.7512	30.1187	31.1966	31.0206	31.6878	31.1475
SEC61A1	Protein transport protein Sec61 subunit alpha isoform 1	P61619	Q9H9S3			8	8	8	20.4	649750000	37	0.978239	-0.12791	-0.0958819	26.1449	25.918	26.738	25.8116	25.5498	26.5776	26.7305
VBP1	Prefoldin subunit 3	P61758	P61758			10	10	42.6	22.626	36	0.432441	0.616313	0.355716	27.3926	26.0995	26.4309	26.5193	24.0039	26.2675	26.761	26.9446
NPC2	Epididymal secretory protein E1	P61916	P61916			2	2	25.8	16.57	8	0.229449	-1.9552	-0.794294	22.2024	20.0912	21.7584	16.8687	20.6867	20.9949	24.1667	22.8932
COPZ1	Coatomer subunit zeta-1	P61923	P61923			5	5	27.1	20.198	20	0.938998	0.0295901	0.0215854	26.6373	24.9835	25.8297	25.6209	25.7433	25.4809	25.5853	26.1435
UFM1	Ubiquitin-fold modifier 1	P61960	P61960			2	2	50.6	9.1175	12	0.625768	-0.295212	-0.187486	24.6638	22.9532	24.122	25.216	23.6601	24.9849	24.973	24.5179
DCAF7	DDB1- and CUL4-associated factor 7	P61962	P61962			6	6	21.1	38.926	22	0.897794	-0.133706	-0.066923	25.5608	25.2314	25.8548	22.5813	25.1981	23.2473	26.4284	24.8893
WDR5	WD repeat-containing protein 5	P61964	P61964			5	5	25.1	36.588	19	0.84371	0.275238	0.117772	25.8046	23.8142	24.3318	21.0898	23.6623	21.0714	25.4558	23.75
NUTF2	Nuclear transport factor 2	P61970	P61970			5	5	69.3	14.478	48	0.152363	-0.850203	-0.55979	28.6022	26.738	28.3503	28.0108	29.2023	27.85	29.0981	28.9518
HNRNPK	Heterogeneous nuclear ribonucleoprotein K	P61978	P61978			30	30	67.2	50.976	337	0.852989	0.0691719	0.0509527	31.8047	30.2704	31.4933	30.9017	30.933	30.871	31.3807	31.0088
YWHAG	14-3-3 protein gamma	14-3-3 protein gamma, N-terminally processed	P61981			15	10	10	52.6	1014800000	46	0.373612	1.60332	0.954331	28.0312	25.8604	27.7576	27.5578	25.2204	24.6777	26.0784
RRAS2	Ras-related protein R-Ras2	P62070	P62070			4	2	25	23.399	12	0.0625232	3.48414	1.37932	25.2099	21.0898	25.6611	23.8341	19.2513	18.5978	23.6681	20.3412
RPS7	40S ribosomal protein S7	P62081	P62081			13	13	60.8	22.127	110	0.473775	-0.205738	-0.162093	30.1097	28.9319	29.4893	29.8883	29.9017	29.8362	29.5898	29.9144
PPP1CA	Serine/threonine-protein phosphatase PP1-alpha catalytic subunit	P62136	P62136			21	6	69.1	37.512	147	0.509106	-0.366023	-0.240558	29.8941	28.2237	29.6587	28.2484	29.3552	28.6668	29.9622	29.5048
PPP1CB	Serine/threonine-protein phosphatase PP1-beta catalytic subunit	P62140	P62140			4	4	60.2	37.186	14	0.359461	2.23068	0.686688	25.7805	24.4193	25.4982	25.4144	22.7606	16.8453	26.3553	26.2285
PSMC1	26S protease regulatory subunit 4	P62191	P62191			22	22	69.1	49.184	131	0.704282	0.110582	0.0865465	29.3692	28.9933	29.4945	28.5334	28.8738	28.5546	29.1692	29.3505
PSMC5	26S protease regulatory subunit 8	P62195	Q8NB90			28	28	28	63.1	6478100000	148	0.963219	0.189468	0.15762	29.7305	29.4851	30.077	29.3583	29.1906	29.3377	29.6394
RPS8	40S ribosomal protein S8	P62241	P62241			15	15	60.1	24.205	94	0.822068	-0.136472	-0.0863267	29.6913	27.335	27.9528	27.8533	28.4472	27.605	28.9233	28.4028
RPS15A	40S ribosomal protein S15a	P62244	P62244			7	7	59.2	14.839	44	0.910804	-0.0936337	-0.0519775	28.3916	26.4739	26.7013	25.5727	25.7174	26.2274	28.0478	27.5216
RPS16	40S ribosomal protein S16	P62249	P62249			12	12	54.1	16.445	86	0.935791	0.0462084	0.0298095	29.5396	27.5516	28.3334	27.8201	27.8425	27.7519	29.1936	28.2717
YWHAE	14-3-3 protein epsilon	P62258	P62258			28	26	80	29.174	374	0.996566	-0.00216961	-0.00146233	32.352	30.8402	31.8161	30.9793	31.3567	30.6375	31.9365	32.0656
RPS14	40S ribosomal protein S14	P62263	P62263			11	11	68.9	16.273	63	0.593391	0.351171	0.216373	28.9578	26.8976	27.4122	26.5034	26.9329	26.2802	27.6937	27.4596
RPS23	40S ribosomal protein S23	P62266	P62266			5	5	35.7	15.807	28	0.394753	0.337105	0.246454	27.5349	26.4533	27.0601	26.9544	26.9987	26.3909	27.2821	25.9827
RPS18	40S ribosomal protein S18	P62269	P62269			10	10	52	17.718	66	0.830939	-0.102343	-0.0701481	28.541	26.6031	27.3832	27.1415	27.7275	26.9492	27.9136	27.488
RPS29	40S ribosomal protein S29	P62273	P62273			2	2	33.9	6.6767	4	0.414576	-1.38999	-0.537459	19.8112	17.8829	18.7075	21.6894	18.7822	24.8688	20.3212	19.6788
RPS13	40S ribosomal protein S13	P62277	P62277			9	9	44.4	17.222	96	0.520673	0.338068	0.226028	29.9775	28.3852	28.8935	29.1818	29.3099	28.5493	29.3973	27.8293
RPS11	40S ribosomal protein S11	P62280	P62280			7	7	49.4	18.431	41	0.244193	-0.875888	-0.52185	28.0186	25.6598	25.5118	25.8327	26.2448	27.036	27.7806	27.4651
SNRPE	Small nuclear ribonucleoprotein E	P62304	P62304			5	5	69.6	10.803	39	0.120077	0.903195	0.602663	28.8624	27.7631	28.9582	28.609	28.0096	27.8321	28.3117	26.4265
SNRPF	Small nuclear ribonucleoprotein F	P62306	P62306			7	7	48.8	9.7251	61	0.0528007	1.18064	0.792092	28.5657	26.6914	28.389	27.5502	26.0925	26.5267	27.2332	26.6213
LSM3	U6 snRNA-associated Sm-like protein LSm3	P62310	P62310			3	3	40.2	11.845	12	0.13483	-2.47855	-1.01797	24.6666	20.7693	18.7701	23.7495	24.3093	25.5609	24.6809	23.3185
LSM6	U6 snRNA-associated Sm-like protein LSm6	P62312	P62312			3	3	32.5	9.1275	16	0.491676	-1.51504	-0.493609	23.7736	23.9491	25.0158	16.4379	22.5881	22.9563	25.2852	24.407
SNRPD1	Small nuclear ribonucleoprotein Sm D1	P62314	P62314			5	5	54.6	13.281	63	0.424909	1.07348	0.47621	29.0792	27.6468	28.901	24.9839	25.5078	24.859	28.2557	27.6944
SNRPD2	Small nuclear ribonucleoprotein Sm D2	P62316	P62316			12	12	71.2	13.527	76	0.0181766	1.13915	0.841344	29.0502	27.6264	29.0116	28.6356	27.1742	27.6797	27.6224	27.291
SNRPD3	Small nuclear ribonucleoprotein Sm D3	P62318	P62318			7	7	56.3	13.916	72	0.135086	1.18438	0.70241	29.6319	28.0031	29.4219	27.2331	27.3078	26.447	28.2691	27.5284
ARF6	ADP-ribosylation factor 6	P62330	P62330			5	5	43.4	20.082	12	0.769709	0.650193	0.208224	25.7809	23.8164	25.2579	20.7307	18.1049	23.605	26.1989	25.0763
PSMC6	26S protease regulatory subunit 10B	P62333	P62333			18	18	63	44.172	129	0.558403	0.183445	0.141531	29.8762	28.887	29.7462	29.2037	29.0784	28.8357	29.38	29.6852
RPL7A	60S ribosomal protein L7a	P62424	P62424			17	17	50.8	29.995	77	0.903248	0.108726	0.0585326	29.2766	26.8376	27.5887	26.9652	28.0583	25.6316	28.4547	28.0886
POLR2G	DNA-directed RNA polymerase II subunit RPB7	P62487	P62487			4	4	34.9	19.294	10	0.284001	2.25356	0.772908	25.9185	23.6915	25.2581	22.8139	24.204	20.0499	26.0374	18.3763
ETF1	Eukaryotic peptide chain release factor subunit 1	P62495	P62495			18	18	55.8	49.03	68	0.96893	-0.0237846	-0.0149985	28.3752	26.5482	27.9749	26.8809	27.573	27.4225	28.3972	26.4816
CNBP	Cellular nucleic acid-binding protein	P62633	P62633			10	10	61	19.463	50	0.30561	0.781946	0.460432	27.447	27.4938	26.2152	26.2313	26.2942	24.3977	27.247	26.3205
RPS4X	40S ribosomal protein S4, X isoform	P62701	Q8TD47				19	19	57.4	102.26	1805800000	0.312428	0.825671	0.697142	0.427108	28.8105	27.1231	27.3769	28.1754	27.6028	25.8464
RPL23A	60S ribosomal protein L23a	P62750	P62750			8	8	44.2	17.695	40	0.476356	0.525897	0.310726	28.3876	26.0044	26.9248	25.7866	26.4147	25.414	27.1375	26.0336
RPS6	40S ribosomal protein S6	P62753	P62753			9	9	27.7	28.68	33	0.838323	-0.190228	-0.100503	27.2476	23.7448	24.1386	26.0611	25.8918	25.7458	25.8566	24.4588
HIST1H4A	Histone H4	P62805	P62805			7	7	52.4	11.367	45	0.488724	-0.533345	-0.309488	28.5474	26.1559	28.0424	25.9927	28.0112	26.7764	27.9329	28.1512
RAB1A	Ras-related protein Rab-1A	P62820	P62820			3	3	58.5	22.677	24	0.2571	-0.722901	-0.458312	27.0668	24.7417	26.7332	26.1651	27.0769	26.2203	27.4815	26.8197
RAN	GTP-binding nuclear protein Ran	P62826	P62826			15	15	50.5	24.423	152	0.550402	-0.331484	-0.217494	31.4054	29.541	31.0549	29.7884	30.8056	30.339	31.4723	30.4988
RPL23	60S ribosomal protein L23	P62829	P62829			6	6	51.4	14.865	42	0.594624	0.253563	0.174706	29.3651	28.2888	29.2306	28.1647	29.2137	27.6712	28.7668	28.3833
RAP1A	Ras-related protein Rap-1A	P62834	P62834			2	2	64.7	20.987	9	0.995173	0.0129113	0.00423673	25.1625	16.4236	24.671	21.251	21.8388	21.0257	22.7942	21.7979
RPS15	40S ribosomal protein S15	P62841	P62841			4	4	40.7	17.04	49	0.418705	0.571635	0.344671	28.4797	26.5554	26.6866	27.9767	27.629	25.5903	27.3881	26.8044
RPS24	40S ribosomal protein S24	P62847	P62847			3	3	29.3	15.423	18	0.923237	0.110757	0.0526844	27.4304	25.2415	26.2527	23.0949	25.6285	23.748	26.6808	25.5192
RPS25	40S ribosomal protein S25	P62851	P62851			4	4	24	13.742	18	0.460983	0.744795	0.382765	26.5003	25.1272	25.6098	24.1648	24.5552	22.3708	26.1234	25.3736
RPS26	RPS26P11	40S ribosomal protein S26	Putative 40S ribosomal protein S26-like 1					3	13.015	0	719410000	25	0.133658	0.733591	0.771341	0.533839	27.5732	26.0167	26.5873	26.4174
RPS28	40S ribosomal protein S28	P62857	P62857			6	6	56.5	7.8409	23	0.671082	0.403313	0.211844	28.6891	27.3968	28.2435	27.9094	28.3755	28.5106	28.6621	25.0772
GNB1	Guanine nucleotide-binding protein G(I)/G(S)/G(T) subunit beta-1	P62873	P62873			16	11	65.6	37.377	128	0.683344	0.422432	0.212686	30.6218	27.2054	30.9923	30.851	29.942	28.7849	28.9011	30.3527
RBX1	E3 ubiquitin-protein ligase RBX1	E3 ubiquitin-protein ligase RBX1, N-terminally processed	P62877			2	2	2	30.6	73258000	10	0.350963	2.83786	0.980296	24.2367	21.9917	24.2705	22.4172	16.5141	23.0714	23.8062
GNB2	Guanine nucleotide-binding protein G(I)/G(S)/G(T) subunit beta-2	P62879	P62879			12	9	65.6	37.331	82	0.422363	0.936565	0.448567	29.9482	26.5056	30.4838	30.2164	29.3761	27.1227	27.6956	29.2133
RPL30	60S ribosomal protein L30	P62888	P62888			4	4	51.3	12.784	36	0.724966	0.200656	0.129948	29.0579	26.9772	27.8162	27.9333	27.126	27.406	28.6734	27.7765
RPL31	60S ribosomal protein L31	P62899	P62899			5	5	40	14.463	32	0.406202	0.572491	0.348862	27.9961	25.7525	26.3836	26.5034	25.203	25.6906	27.2088	26.2432
RPL10A	60S ribosomal protein L10a	P62906	P62906			12	12	44.7	24.831	91	0.802649	0.152706	0.096371	29.257	27.7778	28.2308	27.0256	28.0059	27.1143	28.8157	27.7446
RPL32	60S ribosomal protein L32	P62910	P62910			4	4	33.3	15.86	14	0.621432	0.940977	0.335077	26.0819	22.2236	24.3676	20.3162	21.5914	19.1643	25.3496	23.1201
RPL11	60S ribosomal protein L11	P62913	P62913			4	4	21.3	20.252	23	0.915301	-0.0558295	-0.0371366	28.2045	26.517	27.2945	26.1713	26.7783	26.8808	27.7552	26.9963
RPL8	60S ribosomal protein L8	P62917	P62917			13	13	49.8	28.024	70	0.894969	0.115329	0.0627667	29.0492	27.5013	26.0226	29.0659	28.4722	26.6237	27.8163	28.2655
PPIA	Peptidyl-prolyl cis-trans isomerase A	Peptidyl-prolyl cis-trans isomerase A, N-terminally processed	P62937	P62937	Color2 [A=255, R=169, G=169, B=169]	4				17	86.1	86.1	18.012	0	323.31	50481000000	308	0.130586	0.747168	-0.735474	-0.517891
FKBP1A	Peptidyl-prolyl cis-trans isomerase FKBP1A	P62942	P62942			8	8	73.1	11.951	60	0.238482	0.740782	0.473045	29.1273	27.1039	28.3817	27.9902	27.5189	26.429	28.2709	27.4211
RPS27A	UBA52	UBB	UBC	Ubiquitin	Polyubiquitin-C	P62979	P62987	P0CG47	P62987	1	4						8	8	8	51.3	51.3
GRB2	Growth factor receptor-bound protein 2	P62993	P62993			5	5	23	25.206	30	0.44838	0.633134	0.35554	25.5358	24.0514	25.0842	22.874	22.9209	23.2439	25.2163	23.6318
RAC1	Ras-related C3 botulinum toxin substrate 1	P63000	P15153			9	9	4	21.4	780130000	51	0.755687	0.834372	0.494846	27.6668	25.7352	27.4676	25.7166	24.8356	25.6665	26.9364
AP2B1	AP-2 complex subunit beta	P63010	P63010			13	13	35.8	104.55	34	0.786662	-0.686228	-0.200385	26.4495	24.6338	26.051	16.7526	23.4179	23.6336	26.6479	22.9326
VAMP2	Vesicle-associated membrane protein 2	P63027	P63027			1	1	34.5	12.663	6	0.66911	0.865606	0.295698	24.3091	22.6241	24.4414	23.3083	25.3123	24.0086	24.6731	17.2263
GNAS	Guanine nucleotide-binding protein G(s) subunit alpha isoforms XLas	Guanine nucleotide-binding protein G(s) subunit alpha isoforms short	Q5JWF2						14	111.02	0	1367100000	54	0.202877	0.487716	2.0026	0.834001	28.4749	24.1105	28.8244	27.8134
GNAI1	Guanine nucleotide-binding protein G(i) subunit alpha-1	P63096	P11488						7	40.361	0	401270000	29	0.355384	0.649051	1.66702	0.625516	26.7144	21.6391	27.0819	25.5139
YWHAZ	14-3-3 protein zeta/delta	P63104	P63104			19	18	75.1	27.745	237	0.929092	-0.034574	-0.0251886	31.5686	30.1938	31.1714	30.3453	30.5249	30.5831	31.1234	31.1861
PPP2R2A	Serine/threonine-protein phosphatase 2A 55 kDa regulatory subunit B alpha isoform	P63151	Q66LE6				10	10	36	76.906	887850000	0.977005	0.996958	-0.0146933	-0.00986769	27.4356	26.1307	27.1471	25.6867	26.6291	25.8944
SUMO1	Small ubiquitin-related modifier 1	P63165	G2XKQ0			4	4	4	36.6	404750000	27	0.995321	-0.0284381	-0.0158921	26.9442	23.4171	25.6964	25.0194	24.7858	25.2173	26.1202
DYNLL1	Dynein light chain 1, cytoplasmic	P63167	P63167			4	1	67.4	10.366	27	0.551627	-0.442308	-0.259944	27.0584	24.6623	26.1146	24.2303	25.5566	25.6893	26.699	25.8899
DYNLT1	Dynein light chain Tctex-type 1	P63172	P63172			4	4	60.2	12.452	19	0.467909	0.816578	0.397558	25.1891	23.2356	25.6034	22.0898	25.018	21.8961	22.9209	23.0165
RPL38	60S ribosomal protein L38	P63173	P63173			6	6	50	8.2178	52	0.889891	0.0874448	0.0544673	29.0441	27.8912	28.5209	26.5253	28.641	27.5641	27.958	27.4688
SKP1	S-phase kinase-associated protein 1	P63208	P63208			6	6	47.9	18.658	30	0.599304	0.252479	0.173483	26.2859	25.0882	26.0309	24.7969	24.9741	24.7132	25.9462	25.5585
RPS21	40S ribosomal protein S21	P63220	P63220			6	6	63.9	9.1113	55	0.785566	-0.188586	-0.113416	28.2785	26.3144	27.6482	25.9752	26.6039	26.6054	28.0806	27.6808
EIF5A	EIF5AL1	Eukaryotic translation initiation factor 5A-1	Eukaryotic translation initiation factor 5A-1-like	4					18	83.1	16.832	323.31	12650000000	176	0.734582	0.978379	-0.143377	-0.102147	31.2586	29.6251	30.843
GNB2L1	Guanine nucleotide-binding protein subunit beta-2-like 1	Guanine nucleotide-binding protein subunit beta-2-like 1, N-terminally processed	P63244			20	20	20	83.9	12706000000	192	0.973886	-0.216313	-0.135061	31.2921	29.7339	30.8576	29.2003	30.2223	29.7395	31.429
ACTG1	Actin, cytoplasmic 2	Actin, cytoplasmic 2, N-terminally processed	P63261			51	51	2	7.2	750390000000	4785	0.956468	0.340904	0.18691	37.0451	34.5577	37.426	36.2023	36.794	35.6069	34.6482
SUPT4H1	Transcription elongation factor SPT4	P63272	P63272			2	2	13.7	13.193	4	0.0851788	3.82289	1.33821	22.5277	22.4533	23.9119	21.6332	18.5428	16.0845	23.9593	16.6479
UBE2I	SUMO-conjugating enzyme UBC9	P63279	P63279			9	9	75.9	18.007	70	0.757566	-0.168939	-0.110937	28.7197	27.3314	28.4265	26.7446	27.9562	27.3046	28.4249	28.2122
PPP2CA	PPP2CB	Serine/threonine-protein phosphatase 2A catalytic subunit alpha isoform	Serine/threonine-protein phosphatase 2A catalytic subunit beta isoform				11	35.594	0	3321200000	84	0.619142	0.96267	-0.22805	-0.158885	29.1312	27.7602	28.7692	27.9749
YBX1	Nuclease-sensitive element-binding protein 1	P67809	Q9Y2T7			13	13	8	42.9	2165500000	115	0.854807	0.56527	0.379051	29.3283	27.4037	27.8148	27.9091	27.174	27.1774	28.2602
SEC11A	Signal peptidase complex catalytic subunit SEC11A	P67812	P67812			3	3	16.2	20.625	15	0.521933	-0.609115	-0.321277	24.7368	21.922	25.1836	23.4723	23.978	23.1942	25.2969	25.2822
CSNK2B	Casein kinase II subunit beta	P67870	P67870			7	7	48.8	24.942	33	0.456155	-0.676335	-0.365733	27.8769	24.9638	27.4659	24.9376	27.4876	27.1172	27.2649	26.0798
TPM4	Tropomyosin alpha-4 chain	P67936	P67936			21	11	67.3	28.521	102	0.121082	1.12262	0.692166	28.9906	26.5039	28.7911	28.6437	26.9457	26.5533	27.45	27.4899
ACTC1	ACTA1	Actin, alpha cardiac muscle 1	Actin, alpha skeletal muscle					2	42.019	0	93731000000	310	0.712083	0.956458	0.358894	0.186218	34.2222	31.1661	34.2875	33.3473
UBE2L3	Ubiquitin-conjugating enzyme E2 L3	P68036	A0A1B0GUS4			11	11	11	67.5	4196300000	74	0.885329	0.433439	0.33113	29.4354	28.4433	29.1662	29.4347	28.1662	28.5846	28.9185
EEF1A1	EEF1A1P5	Elongation factor 1-alpha 1	Putative elongation factor 1-alpha-like 3					16	50.14	0	107980000000	931	0.856837	0.986502	0.0664711	0.0491295	34.0727	32.9404	34.163	33.3081
TUBA1B	TUBA4A	Tubulin alpha-1B chain	Tubulin alpha-4A chain	4					40	7.1	50.151	323.31	148260000000	1218	0.621958	0.971617	0.169367	0.127731	34.5557	33.9054	34.6138
TUBB4B	Tubulin beta-4B chain	P68371	P68371			38	2	78	49.83	1199	0.652487	-0.107593	-0.0876766	34.7002	33.9827	34.7487	34.0134	34.6132	34.2203	34.4902	34.5516
CSNK2A1	CSNK2A3	Casein kinase II subunit alpha	Casein kinase II subunit alpha 3					15	45.143	0	2695400000	76	0.829347	0.986991	0.0820069	0.060111	28.9312	27.4599	28.7144	28.0994
PAFAH1B2	Platelet-activating factor acetylhydrolase IB subunit beta	P68402	P68402			6	6	50.2	25.569	66	0.880465	0.0698228	0.0483204	28.6653	27.1807	28.8564	28.6717	27.9626	28.5307	28.7399	27.8617
HIST1H3A	H3F3C	HIST2H3A	HIST3H3	Q6NXT2	Q71DI3	P84243	P68431	Q6NXT2	P84243						3	3	3	35.3	35.3	35.3	15.404
NOMO2	NOMO3	NOMO1	Nodal modulator 2	Q15155	Color2 [A=255, R=169, G=169, B=169]	4				26	33.7	33.7	139.44	0	182.74	719180000	73	0.438491	0.843868	0.786998	0.403881
NOP14	Nucleolar protein 14	P78316	P78316			5	5	6.8	97.667	11	0.248728	2.38347	0.831586	24.3723	21.2932	22.461	23.5071	16.7096	23.6991	23.2582	18.4327
IGBP1	Immunoglobulin-binding protein 1	P78318	P78318			2	2	6.8	39.221	9	0.0746593	2.39117	1.13329	23.3612	22.6557	22.8288	23.4605	21.1895	17.4861	21.7206	22.3453
PSPH	Phosphoserine phosphatase	P78330	P78330			6	6	43.1	25.007	20	0.253836	1.11579	0.592167	26.5072	24.8043	26.2599	24.3823	23.929	22.8794	26.2781	24.4041
EIF4G2	Eukaryotic translation initiation factor 4 gamma 2	P78344	P78344			19	19	28.2	102.36	84	0.47558	0.584204	0.330462	27.8699	25.898	27.0837	26.2301	24.6675	25.9448	27.6993	26.4332
RPP30	Ribonuclease P protein subunit p30	P78346	P78346			9	9	49.3	29.321	25	0.393359	-2.11558	-0.640871	26.1933	23.7236	26.8834	17.1062	25.1161	24.6388	27.2434	25.3706
GTF2I	General transcription factor II-I	P78347	Q86UP8				30	30	37.3	206.63	1903000000	0.448548	0.875775	-0.616848	-0.350286	28.5336	25.8916	27.8075	26.601	27.6147	26.676
PIP4K2B	Phosphatidylinositol 5-phosphate 4-kinase type-2 beta	P78356	P78356			6	4	20.2	47.377	11	0.537723	-0.840451	-0.367604	20.3695	21.5903	22.3634	18.7056	21.6658	20.4583	19.8589	24.4076
CCT2	T-complex protein 1 subunit beta	P78371	P78371			46	46	80.4	57.488	646	0.871597	-0.038662	-0.0314526	32.7373	32.7022	33.1636	32.438	33.044	32.2993	32.8318	33.0207
RAE1	mRNA export factor	P78406	P78406			6	6	36.7	40.968	14	0.96592	-0.117782	-0.0323178	26.0182	23.2771	24.516	15.6353	20.678	20.219	25.7796	23.2412
GSTO1	Glutathione S-transferase omega-1	P78417	P78417			16	16	60.2	27.566	87	0.285359	0.521687	0.361065	28.1937	26.9391	28.1497	27.4657	26.7739	26.5441	28.0207	27.3227
PRKDC	DNA-dependent protein kinase catalytic subunit	P78527	P78527			161	161	45.1	469.08	802	0.151793	0.737193	0.50873	32.0945	31.2099	32.1562	30.452	30.8305	30.192	30.8282	31.1132
NUCB2	Nucleobindin-2	Nesfatin-1	P80303			5	5	5	18.1	230380000	16	0.520352	-1.67793	-0.789394	25.8925	22.1326	23.9869	21.0793	24.6211	24.1963	25.9691
TMF1	TATA element modulatory factor	P82094	P82094			6	6	8	122.84	6	0.922501	0.169171	0.0634172	23.4705	21.8004	19.4856	22.4552	22.8073	17.3336	23.06	23.334
MRPS22	28S ribosomal protein S22, mitochondrial	P82650	P82650			12	12	44.7	41.28	37	0.21441	0.917105	0.552267	27.3599	25.9149	27.1716	24.9178	25.4509	25.2691	26.2845	24.6914
MRPS25	28S ribosomal protein S25, mitochondrial	P82663	P82663			5	5	28.9	20.116	13	0.628705	0.873075	0.321674	24.9542	20.3117	23.1332	21.9574	22.869	17.6075	23.971	22.4167
MRPS10	28S ribosomal protein S10, mitochondrial	P82664	P82664			4	4	32.3	22.999	7	0.0967799	4.23081	1.34264	25.2393	22.58	25.6295	22.3952	16.0935	16.5388	23.2681	23.0202
MRPS35	28S ribosomal protein S35, mitochondrial	P82673	P82673			6	6	24.8	36.844	34	0.847973	0.0702534	0.052001	26.6523	25.3341	26.1159	25.7984	25.8258	26.0511	26.3852	25.3575
MRPS5	28S ribosomal protein S5, mitochondrial	P82675	P82675			6	6	16.5	48.006	29	0.848918	0.135447	0.0805745	25.7894	24.3172	25.6177	24.0693	25.6732	23.8002	25.7441	24.0344
MRPS36	28S ribosomal protein S36, mitochondrial	P82909	P82909			4	4	57.3	11.466	1	0.146953	2.53046	1.00426	24.1637	21.4396	24.2003	23.0056	18.4637	22.5143	23.5297	18.1797
MRPS34	28S ribosomal protein S34, mitochondrial	P82930	P82930			9	9	50.9	25.65	46	0.455588	0.483165	0.300869	26.4539	25.3848	25.6789	25.1118	25.7796	24.1313	26.3544	24.4315
MRPS9	28S ribosomal protein S9, mitochondrial	P82933	P82933			7	7	25.5	45.834	32	0.569635	0.459912	0.260597	26.8108	25.1998	25.2948	24.2334	25.1843	23.3601	25.9316	25.2231
HMGN5	High mobility group nucleosome-binding domain-containing protein 5	P82970	P82970			4	4	23.4	31.524	20	0.564669	-0.699102	-0.32556	25.3128	21.29	24.1483	21.7167	23.9059	23.7424	25.3245	22.2912
SARNP	SAP domain-containing ribonucleoprotein	P82979	P82979			9	9	44.8	23.671	33	0.606897	0.41724	0.235884	26.3775	23.5041	24.68	24.0775	23.0974	24.6078	25.2319	24.0331
RPL24	60S ribosomal protein L24	P83731	P83731			5	5	26.1	17.779	23	0.433598	-0.501357	-0.313831	28.5979	25.8531	27.163	26.8689	28.0097	27.4058	27.8672	27.2056
RPL36AL	RPL36A	60S ribosomal protein L36a-like	60S ribosomal protein L36a					2	12.469	0.00031646	31930000	4	0.0937017	0.216168	3.20617	1.22792	23.3473	20.3421	22.8998	21.9834
ARF1	ARF3	ADP-ribosylation factor 1	ADP-ribosylation factor 3					11	20.697	0	6731700000	147	0.33384	0.919078	-0.37308	-0.275324	29.972	29.0634	29.8453	28.6792
ARF5	ADP-ribosylation factor 5	P84085	P84085			3	3	60	20.529	6	0.722143	-0.765447	-0.250681	24.6477	17.0658	24.4289	25.082	22.3557	24.7064	24.9677	22.2563
ERH	Enhancer of rudimentary homolog	P84090	P84090			2	2	26.9	12.259	10	0.52476	1.32979	0.447775	25.3091	21.888	23.0146	21.6527	16.3729	22.5453	24.1044	23.5228
RPL19	60S ribosomal protein L19	P84098	P84098			4	4	17.9	23.466	10	0.944018	0.0484424	0.0291525	26.7161	24.8061	25.6868	24.096	25.5492	25.1882	25.9962	24.3776
SRSF3	Serine/arginine-rich splicing factor 3	P84103	P84103			5	4	31.7	19.329	21	0.225269	0.904621	0.541898	27.034	24.7492	24.6723	26.4738	24.9033	23.9764	25.1419	25.2893
FOXK1	Forkhead box protein K1	P85037	P85037			2	2	3.7	75.456	12	0.268658	1.61256	0.694152	24.3578	22.5721	24.0657	21.7749	18.1162	23.308	22.4468	22.4494
RBM10	RNA-binding protein 10	P98175	P98175			12	12	18.9	103.53	34	0.0877927	3.88143	1.33596	27.0701	25.1318	26.9565	25.6099	16.992	24.3722	25.144	22.7343
RBM3	RNA-binding protein 3	P98179	P98179			4	4	53.5	17.17	17	0.188846	3.03623	0.995909	27.599	24.8048	26.3206	26.6802	17.494	25.0523	26.088	24.6252
CYCS	Cytochrome c	P99999	CON__P62894			7	7	7	43.8	2488100000	62	0.988528	-0.114917	-0.0786178	28.6842	26.8434	28.3604	28.3551	27.6021	28.2489	28.5866
MPP1	55 kDa erythrocyte membrane protein	Q00013	Q00013			9	9	38.8	52.296	10	0.905366	-0.101461	-0.0558017	25.5247	22.1995	24.5064	23.9901	23.3369	23.4917	24.8397	24.9583
PITPNA	Phosphatidylinositol transfer protein alpha isoform	Q00169	Q00169			3	3	21.1	31.806	20	0.453914	1.27626	0.491962	25.3369	23.4007	25.126	23.9764	24.4831	18.6245	25.0799	24.5474
SLC25A3	Phosphate carrier protein, mitochondrial	Q00325	Q00325			9	9	27.3	40.094	48	0.70831	0.254999	0.154562	28.0877	27.2593	27.5443	26.0081	26.0683	26.2693	28.0466	27.4951
HDLBP	Vigilin	Q00341	Q00341			29	29	31.9	141.45	132	0.849452	-0.093679	-0.0636101	28.747	26.9697	28.0641	27.2079	27.4663	27.9915	28.4518	27.4539
GTF2B	Transcription initiation factor IIB	Q00403	Q00403			6	6	30.1	34.833	11	0.0108329	4.51967	2.01626	25.3801	23.394	24.5598	24.5395	22.5497	17.5921	21.2672	18.3857
CDK5	Cyclin-dependent-like kinase 5	Q00535	Q00535			9	9	45.2	33.304	40	0.919166	-0.0558782	-0.0365696	27.1004	25.0894	26.4996	25.9138	26.043	25.5493	27.0315	26.2029
CLTC	Clathrin heavy chain 1	Q00610	Q00610			79	62	59.8	191.61	503	0.82015	0.111101	0.0756952	31.8459	30.0855	31.1459	30.3747	30.8823	30.0188	31.048	31.0586
NFKB2	Nuclear factor NF-kappa-B p100 subunit	Nuclear factor NF-kappa-B p52 subunit	Q00653			2	2	2	2.9	5481800	4	0.2263	2.43178	1.20987	21.3663	19.3356	19.6582	19.7489	16.6109	15.6042	19.5265
FKBP3	Peptidyl-prolyl cis-trans isomerase FKBP3	Q00688	Q00688			13	13	49.6	25.177	84	0.496684	-0.41248	-0.262687	29.0399	26.9032	27.9063	26.8778	27.8576	27.8372	28.8465	27.8359
SORD	Sorbitol dehydrogenase	Q00796	Q00796			8	8	32.2	38.324	25	0.13062	3.09139	1.11759	26.6143	24.8796	26.3164	25.0618	23.3283	17.7868	25.8483	23.5431
HNRNPU	Heterogeneous nuclear ribonucleoprotein U	Q00839	Q00839			38	38	53.1	90.583	294	0.646624	-0.245408	-0.162658	31.6729	29.5118	30.7982	30.4525	30.435	30.7053	31.557	30.7198
SPTBN1	Spectrin beta chain, non-erythrocytic 1	Q01082	P11277			145	145	137	64.8	29891000000	726	0.711646	1.5983	0.564771	32.5477	28.0613	33.1128	32.0225	31.7788	29.1826	26.0818
SET	Protein SET	Q01105	P0DME0			14	14	14	57.9	16050000000	137	0.986365	-0.080018	-0.0541606	31.3008	29.9335	31.07	30.7097	30.9961	29.8008	31.5764
SRSF2	Serine/arginine-rich splicing factor 2	Q01130	Q9BRL6			3	3	3	18.6	288400000	15	0.951576	-0.395674	-0.193023	25.9354	24.6521	25.5381	21.8461	25.6779	23.5593	25.6521
AMPD2	AMP deaminase 2	Q01433	Q01433			8	8	10.6	100.69	11	0.557756	1.01118	0.384528	25.1718	21.2169	22.7615	21.0988	22.2321	17.6455	22.8873	23.4394
FABP5	Fatty acid-binding protein, epidermal	Q01469	A8MUU1			11	11	11	76.3	1350100000	45	0.878921	-0.572035	-0.33983	27.6692	26.2738	27.3791	25.8798	28.024	27.4188	28.1895
CAP1	Adenylyl cyclase-associated protein 1	Q01518	Q01518			22	21	52.8	51.901	118	0.722063	-0.169062	-0.116321	29.096	27.5792	29.0848	27.8611	28.5446	27.9796	28.8875	28.8857
HMGCS1	Hydroxymethylglutaryl-CoA synthase, cytoplasmic	Q01581	P54868			9	9	9	31.9	188750000	21	0.970562	0.385944	0.126194	25.4209	23.9428	24.8006	20.0443	18.2591	24.4778	25.695
SLC7A5	Large neutral amino acids transporter small subunit 1	Q01650	Q9UM01			4	4	3	9.5	231820000	25	0.520575	1.2812	0.790656	25.9824	24.9265	25.8836	23.4839	23.4134	23.4011	24.1012
DR1	Protein Dr1	Q01658	Q01658			3	3	34.7	19.443	3	0.266885	2.34859	0.804581	24.5084	22.8193	24.5167	23.2069	18.665	24.0623	25.159	17.7707
EXOSC10	Exosome component 10	Q01780	Q01780			8	8	14.7	100.83	11	0.190848	2.21541	0.885204	25.8184	23.163	24.4925	22.2255	21.8653	18.0763	23.9239	22.9722
PFKP	ATP-dependent 6-phosphofructokinase, platelet type	Q01813	Q01813			15	15	29.2	85.595	52	0.679462	-0.380154	-0.202648	27.5324	25.2476	27.0493	23.8886	26.5777	25.5755	26.673	26.4122
EWSR1	RNA-binding protein EWS	Q01844	Q01844			6	6	16	68.477	45	0.688821	0.285695	0.170102	27.5771	24.4941	26.7246	25.9979	25.9052	25.5358	26.4234	25.7864
OGDH	2-oxoglutarate dehydrogenase, mitochondrial	Q02218	Q9ULD0			27	27	27	40.8	708180000	60	0.587378	-1.4995	-0.705407	27.1791	22.7545	25.658	24.3332	26.7001	24.8395	26.5641
KIF23	Kinesin-like protein KIF23	Q02241	Q02241			2	2	3.1	110.06	9	0.278106	2.01519	0.749148	24.1522	23.3778	24.2482	19.5131	22.9925	17.5476	22.6163	20.074
ALDH6A1	Methylmalonate-semialdehyde dehydrogenase [acylating], mitochondrial	Q02252	Q02252			13	13	35.7	57.839	52	0.14574	-1.64456	-0.828857	27.616	23.3158	27.086	25.779	27.6328	27.9409	27.8427	26.9586
RPL18A	60S ribosomal protein L18a	Q02543	Q02543			8	8	32.4	20.762	30	0.694188	0.362751	0.193052	27.5436	25.5134	26.1008	24.2372	25.4614	24.1115	26.8013	25.5698
MAP2K1	Dual specificity mitogen-activated protein kinase kinase 1	Q02750	Q02750			5	5	33.6	43.439	20	0.299194	0.856247	0.488285	25.8244	24.8257	25.8864	24.077	23.7153	23.3015	26.0826	24.0891
FKBP4	Peptidyl-prolyl cis-trans isomerase FKBP4	Peptidyl-prolyl cis-trans isomerase FKBP4, N-terminally processed	Q02790			30	30	30	76	5152000000	157	0.991687	0.0540376	0.03411	30.2641	28.2759	29.5488	28.3432	28.6057	28.4412	29.8567
PLOD1	Procollagen-lysine,2-oxoglutarate 5-dioxygenase 1	Q02809	Q02809			6	6	12.8	83.549	9	0.732444	0.615715	0.226464	23.6788	22.1969	22.45	19.5198	17.645	20.6248	24.6187	22.4942
RPL6	60S ribosomal protein L6	Q02878	Q02878			18	18	46.5	32.728	114	0.65156	0.261993	0.168862	29.2424	27.404	28.142	27.4247	27.8693	27.0831	28.7002	27.5124
AKAP12	A-kinase anchor protein 12	Q02952	Q02952			32	32	32.4	191.48	133	0.0866453	0.79272	0.5714	27.6933	27.2566	27.1706	26.9278	27.4105	25.9615	25.8945	26.6109
SLC25A11	Mitochondrial 2-oxoglutarate/malate carrier protein	Q02978	Q02978			10	10	38.5	34.061	57	0.865412	0.162203	0.0846151	27.6581	26.3432	27.0731	24.214	25.9248	24.7762	26.8791	27.0594
RELA	Transcription factor p65	Q04206	Q04206			4	4	8.5	60.218	6	0.843553	0.161511	0.0905443	23.0775	22.6094	23.4382	20.7083	23.0656	22.2753	20.9054	22.9411
UBXN1	UBX domain-containing protein 1	Q04323	Q04323			6	6	41.1	33.325	26	0.5197	0.421272	0.260657	26.2298	23.7454	25.0666	24.5407	23.8398	24.3681	25.3969	24.2926
GBE1	1,4-alpha-glucan-branching enzyme	Q04446	Q04446			14	14	35.3	80.473	61	0.445576	-0.337014	-0.238525	26.9063	25.4141	26.0791	25.5533	25.8883	26.1683	26.9991	26.2452
EIF4G1	Eukaryotic translation initiation factor 4 gamma 1	Q04637	Q04637			32	29	29.1	175.49	158	0.714739	0.176242	0.120726	28.9137	27.3505	28.5278	27.4228	27.6954	27.5048	28.576	27.7337
TLE1	Transducin-like enhancer protein 1	Q04724	Q04724			1	1	24.9	83.2	6	0.0798509	2.04873	1.0384	20.9313	19.8219	20.4135	19.6843	16.3855	16.7316	19.7439	19.7951
TLE3	Transducin-like enhancer protein 3	Q04726	Q04726			7	7	26.7	83.416	26	0.0518666	2.12499	1.13145	26.0344	23.7052	24.1713	23.4238	21.268	21.1929	23.9872	22.3867
TLE4	Transducin-like enhancer protein 4	Q04727	Q04725			13	13	2	5	721320000	53	0.749432	0.808687	0.513146	26.9543	26.1923	27.5601	25.734	26.446	25.5732	26.4487
GLO1	Lactoylglutathione lyase	Q04760	Q04760			12	12	69.6	20.777	112	0.32127	-0.338352	-0.257687	29.8421	28.4486	29.3878	28.8917	29.3522	29.4846	29.7128	29.374
SSBP1	Single-stranded DNA-binding protein, mitochondrial	Q04837	Q04837			10	10	58.8	17.259	92	0.503757	-0.402329	-0.256941	29.771	27.6065	29.1087	27.9025	28.7962	28.6471	29.7349	28.8198
YWHAH	14-3-3 protein eta	Q04917	Q04917			14	14	67.5	28.218	62	0.639644	-0.351639	-0.205217	28.2498	26.5449	27.9637	25.4058	26.6752	27.2758	27.8075	27.8123
CSTF1	Cleavage stimulation factor subunit 1	Q05048	Q05048			7	7	27.6	48.357	22	0.256953	-2.57886	-0.843102	26.2965	24.8353	25.7968	17.6721	26.8546	25.0132	26.343	26.7054
UBE3A	Ubiquitin-protein ligase E3A	Q05086	Q05086			4	4	6.5	100.69	8	0.727099	-0.42621	-0.196837	22.9993	19.8554	20.5248	18.288	19.3894	22.3872	20.4335	21.1621
SRSF11	Serine/arginine-rich splicing factor 11	Q05519	Q05519			3	3	9.5	53.542	18	0.659112	-0.274795	-0.172563	24.8808	22.9892	23.9783	24.474	24.0906	23.4768	25.5268	24.3272
EEF1A2	Elongation factor 1-alpha 2	Q05639	Q05639			9	9	69.1	50.47	71	0.195252	-0.629943	-0.439838	29.4918	27.7616	29.063	28.4116	29.1806	29.139	29.9262	29.002
CALD1	Caldesmon	Q05682	Q05682			12	12	22.3	93.23	62	0.354374	1.2973	0.565809	27.6597	23.023	26.9304	25.8711	25.6401	22.6339	23.9285	26.0926
PTPN11	Tyrosine-protein phosphatase non-receptor type 11	Q06124	Q06124			20	20	48.4	68.01	85	0.763854	-0.166789	-0.108978	28.082	25.8977	27.7826	26.6218	27.3962	26.8126	27.3911	27.4514
PPAT	Amidophosphoribosyltransferase	Q06203	Q06203			11	11	29.6	57.398	50	0.501864	0.631428	0.335159	27.1135	25.3488	26.882	24.3318	24.6972	23.9394	26.5145	25.9993
GFPT1	Glutamine--fructose-6-phosphate aminotransferase [isomerizing] 1	Q06210	O94808			23	23	23	43.2	641440000	67	0.827485	0.677184	0.426006	26.8219	26.1171	26.7104	25.9324	24.8736	24.823	27.1222
EXOSC9	Exosome complex component RRP45	Q06265	Q06265			4	4	14.1	48.948	16	0.161808	-2.16082	-0.917667	25.2905	21.8055	22.7333	19.1675	24.8077	23.2098	25.4909	24.1316
PSME1	Proteasome activator complex subunit 1	Q06323	Q06323			10	10	38.6	28.723	41	0.503864	-0.571899	-0.316923	27.1303	25.2548	26.6938	24.3441	25.1041	26.3387	27.27	26.9978
FMR1	Fragile X mental retardation protein 1	Q06787	Q06787			5	3	12.7	71.174	18	0.727636	-0.232648	-0.142084	25.6585	24.1086	23.6311	24.642	25.0546	24.5545	23.5707	25.7911
PRDX1	Peroxiredoxin-1	Q06830	Q06830			20	17	73.4	22.11	224	0.981929	-0.0119119	-0.00791745	32.1519	30.3311	31.6545	30.5273	31.1391	30.6749	31.8597	31.0387
RPL18	60S ribosomal protein L18	Q07020	Q07020			5	5	24.5	21.634	21	0.48911	-0.664267	-0.3493	27.7021	26.2009	24.3555	25.4917	27.3122	25.6534	27.8252	25.6164
C1QBP	Complement component 1 Q subcomponent-binding protein, mitochondrial	Q07021	Q07021			10	10	62.8	31.362	156	0.595808	-0.25044	-0.173041	31.6369	29.6313	30.8756	30.6574	30.7881	30.5765	31.3564	31.082
CKAP4	Cytoskeleton-associated protein 4	Q07065	Q07065			23	23	53.5	66.022	113	0.424344	0.488668	0.311213	29.0314	26.8221	28.1446	27.9175	27.403	26.581	27.7717	28.2052
KHDRBS1	KH domain-containing, RNA-binding, signal transduction-associated protein 1	Q07666	O75525				11	11	30.9	75.736	2013400000	0.720485	0.967143	0.244856	0.148149	28.7164	26.4763	28.1699	27.9469	27.1534	28.459
BAX	Apoptosis regulator BAX	Q07812	Q07812			4	4	25	21.184	28	0.736851	0.310478	0.164975	26.6051	23.8974	26.2977	25.1174	23.473	25.4697	26.5083	25.2247
POLE	DNA polymerase epsilon catalytic subunit A	Q07864	Q07864			4	4	2.7	261.51	10	0.365295	-0.778421	-0.433673	22.2333	21.9821	23.1686	19.8094	23.5201	21.8228	22.6408	22.3234
KLC1	Kinesin light chain 1	Q07866	Q07866			19	11	36.1	65.309	60	0.83896	0.0878234	0.0621174	26.4541	26.7851	26.4633	25.4279	26.4048	25.3287	26.5053	26.5403
LRP1	Prolow-density lipoprotein receptor-related protein 1	Low-density lipoprotein receptor-related protein 1 85 kDa subunit	Low-density lipoprotein receptor-related protein 1 515 kDa subunit				45	16.3	0	174.63	107	0.864721	0.979326	0.213042	0.0969201	26.7629	27.5769	27.1112	22.7228	26.5423
SRSF1	Serine/arginine-rich splicing factor 1	Q07955	Q07955			12	12	43.1	27.744	42	0.608595	0.411602	0.233583	27.2303	24.7016	25.6316	25.8593	24.683	25.6679	26.922	24.5035
ARHGAP1	Rho GTPase-activating protein 1	Q07960	Q07960			7	7	28.2	50.435	13	0.145728	-2.75808	-1.04062	24.4165	23.4591	17.6059	23.409	23.981	24.1107	25.6714	26.1598
PPP3CA	PPP3CB	Serine/threonine-protein phosphatase 2B catalytic subunit alpha isoform	Serine/threonine-protein phosphatase 2B catalytic subunit beta isoform	4					4	11.7	58.687	8.2587	70639000	9	0.844336	0.97359	-0.295751	-0.121082	24.6831	21.5085	22.037
DHX9	ATP-dependent RNA helicase A	Q08211	Q08211			41	41	46.9	140.96	205	0.842523	-0.10425	-0.0693827	30.2163	28.4238	29.4138	28.5525	29.2238	28.5786	29.9484	29.2726
CRYZ	Quinone oxidoreductase	Q08257	Q08257			10	10	54.7	35.206	42	0.524187	-0.808947	-0.368281	27.248	25.582	26.9993	22.2858	26.3546	25.4336	27.1885	26.3742
GOLGA3	Golgin subfamily A member 3	Q08378	Q08378			9	9	7.9	167.35	17	0.556917	-0.584189	-0.301215	26.4479	24.8476	22.7854	23.0101	24.1344	24.4704	25.8782	24.9447
GOLGA2	Golgin subfamily A member 2	Q08379	Q08379			9	9	14.1	113.08	26	0.447432	-0.278319	-0.20732	24.3104	24.4388	24.6481	23.8795	24.156	24.5543	25.4633	24.2165
SSRP1	FACT complex subunit SSRP1	Q08945	Q08945			5	5	9.2	81.074	7	0.340197	1.94421	0.675802	22.4638	22.2496	23.0672	22.5072	22.5847	17.0772	24.9032	17.9459
VAC14	Protein VAC14 homolog	Q08AM6	Q08AM6			7	7	14.7	87.972	21	0.117757	2.51583	1.05781	24.931	24.6606	25.5441	23.3017	22.599	18.3275	23.3033	24.1444
NSUN2	tRNA (cytosine(34)-C(5))-methyltransferase	Q08J23	Q08J23			24	24	46	86.47	90	0.888846	-0.0763183	-0.0500972	27.5421	25.7008	27.1337	26.5425	26.2117	27.0488	27.6514	26.3124
RBBP4	Histone-binding protein RBBP4	Q09028	Q09028			14	14	73.2	47.655	141	0.925888	-0.0461373	-0.0312655	30.6266	29.414	31.2334	29.5338	30.328	29.8215	30.6999	30.143
NCBP1	Nuclear cap-binding protein subunit 1	Q09161	Q09161			12	12	19.4	91.838	33	0.696428	0.32405	0.180889	26.3927	24.2831	26.6046	24.3947	24.5804	25.7351	26.0662	23.9971
AHNAK	Neuroblast differentiation-associated protein AHNAK	Q09666	Q09666			44	44	20.3	629.09	121	0.697313	0.198155	0.133396	28.2311	26.7365	27.8585	28.0266	28.3596	27.5	26.6371	27.5634
HSPA14	Heat shock 70 kDa protein 14	Q0VDF9	Q0VDF9			5	5	16.7	54.794	9	0.629805	0.76654	0.305402	22.6096	23.108	24.0052	22.4408	23.7448	17.8717	23.6116	23.8695
SCRN3	Secernin-3	Q0VDG4	Q0VDG4			2	2	8.5	48.544	4	0.489253	1.31701	0.47232	24.1933	19.3545	19.4597	19.3612	16.8106	18.5242	18.7294	23.0364
GALNT2	Polypeptide N-acetylgalactosaminyltransferase 2	Polypeptide N-acetylgalactosaminyltransferase 2 soluble form	Q10471			4	4	4	9.1	102950000	10	0.862486	0.744225	0.369447	23.1712	23.4638	23.2	23.503	21.9274	21.3164	25.5984
AP1B1	AP-1 complex subunit beta-1	Q10567	Q10567			28	17	37.4	104.64	100	0.656251	0.39469	0.214131	28.4726	26.9077	27.9713	26.1361	27.1662	25.0796	28.079	27.584
CPSF1	Cleavage and polyadenylation specificity factor subunit 1	Q10570	Q10570			16	16	15.9	160.88	53	0.386049	1.08182	0.501428	26.2719	25.7093	26.9897	22.2496	23.1929	23.6132	25.1581	24.9289
PMPCA	Mitochondrial-processing peptidase subunit alpha	Q10713	Q10713			17	17	44.8	58.252	71	0.446333	-0.763362	-0.394113	27.7927	24.9974	26.9147	25.3	25.6278	26.6422	28.7972	26.9909
KIF1A	Kinesin-like protein KIF1A	Q12756	Q12756			6	3	5.6	191.06	13	0.410227	-1.02644	-0.475238	21.8451	22.0963	23.0785	18.3046	23.4225	21.6604	21.3392	23.0081
SCRN1	Secernin-1	Q12765	Q12765			10	10	32.4	46.382	60	0.805646	-0.131579	-0.0870428	26.5259	24.7596	25.9331	25.5308	24.9485	25.5428	26.4207	26.3636
KIAA0196	WASH complex subunit strumpellin	Q12768	Q12768			8	8	8.9	134.28	14	0.330003	2.24235	0.719687	24.0743	23.5105	25.8251	22.3069	15.9036	22.4959	24.8147	23.5331
NUP160	Nuclear pore complex protein Nup160	Q12769	Q12769			9	9	9.8	162.12	21	0.177556	2.53422	0.952952	24.5743	24.7784	25.8237	24.2389	23.6654	17.8763	25.4943	22.2425
TWF1	Twinfilin-1	Q12792	Q12792			6	6	23.4	40.282	36	0.131163	-0.865715	-0.578906	25.6114	24.0067	26.0891	24.8878	25.9881	25.4773	26.4118	26.1806
ASPH	Aspartyl/asparaginyl beta-hydroxylase	Q12797	Q12797			4	4	8	85.862	9	0.0296951	5.33993	1.85257	24.8424	24.091	24.7413	23.4475	15.9562	17.0161	24.2765	18.5135
SMARCB1	SWI/SNF-related matrix-associated actin-dependent regulator of chromatin subfamily B member 1	Q12824	Q12824			3	3	12.5	44.141	4	0.424179	-1.43581	-0.536801	24.0421	22.0091	22.1014	16.5515	21.8143	21.8431	23.5571	23.2328
STX4	Syntaxin-4	Q12846	Q12846			5	5	28.6	34.18	11	0.934903	-0.100059	-0.0460058	24.9221	22.5917	23.3359	21.4884	21.6055	21.6791	25.3662	24.0876
GRSF1	G-rich sequence factor 1	Q12849	Q12849			7	7	32.1	53.126	29	0.888765	0.0784206	0.0510077	26.7111	24.8182	25.7125	26.5201	25.5733	25.5048	26.8195	25.5506
SF3A3	Splicing factor 3A subunit 3	Q12874	Q12874			14	14	44.7	58.848	65	0.997393	-0.00106478	-0.000811148	27.9705	26.8271	27.9548	27.2778	27.6259	27.0826	27.6732	27.6528
TP53BP1	Tumor suppressor p53-binding protein 1	Q12888	Q12888			13	13	10.3	213.57	34	0.117792	-2.71897	-1.09204	24.9269	22.8706	22.8309	18.1355	23.8688	24.8763	25.7365	25.1582
AIMP1	Aminoacyl tRNA synthase complex-interacting multifunctional protein 1	Endothelial monocyte-activating polypeptide 2	Q12904			13	13	13	63.5	2012500000	91	0.962489	-0.23133	-0.176335	28.2848	27.5539	28.0896	27.0283	27.8578	27.8444	28.3638
ILF2	Interleukin enhancer-binding factor 2	Q12905	Q12905			18	18	71	43.062	104	0.581642	0.316722	0.205128	29.5331	27.7162	28.6292	27.7922	28.3596	27.2597	28.8587	27.9259
ILF3	Interleukin enhancer-binding factor 3	Q12906	Q12906			25	21	36.6	95.337	141	0.929403	0.0453334	0.0304103	29.165	27.2521	28.0932	28.0696	28.7854	27.6346	28.3971	27.5814
LMAN2	Vesicular integral-membrane protein VIP36	Q12907	Q12907			11	11	50.6	40.228	41	0.26694	-0.971595	-0.541584	27.4127	24.6018	27.0714	25.9892	26.8428	26.9266	28.6557	26.5364
TRAP1	Heat shock protein 75 kDa, mitochondrial	Q12931	Q12931			33	33	52.7	80.109	240	0.524485	-0.364829	-0.236896	30.8802	29.0647	30.5117	29.3039	30.1031	29.7464	31.1731	30.1973
ANK3	Ankyrin-3	Q12955	Q12955			13	11	5	480.4	18	0.0520545	5.19994	1.65018	24.5146	21.7274	25.0241	23.9137	16.5473	14.7251	19.0505	24.0571
PPP1R8	Nuclear inhibitor of protein phosphatase 1	Activator of RNA decay	Q12972			12	12	12	50.4	743580000	48	0.977995	-0.160062	-0.0946737	27.3913	25.891	26.479	24.8863	26.3771	26.626	27.2035
CSTF3	Cleavage stimulation factor subunit 3	Q12996	Q12996			11	11	21.6	82.921	37	0.960006	-0.0246334	-0.0167435	25.7341	24.5739	26.335	24.9117	24.869	25.1159	25.736	25.9324
ECH1	Delta(3,5)-Delta(2,4)-dienoyl-CoA isomerase, mitochondrial	Q13011	Q13011			10	10	48.2	35.816	63	0.839656	-0.100529	-0.0681188	28.3489	26.267	27.5623	27.2602	27.1376	27.1499	27.9917	27.5614
STRN3	Striatin-3	Q13033	Q13033			10	10	23.2	87.208	22	0.227202	1.26271	0.651303	24.2603	25.5013	24.6986	24.5931	24.5849	20.8082	24.42	24.1894
CDC16	Cell division cycle protein 16 homolog	Q13042	Q13042			9	9	23.7	71.655	10	0.0979771	3.98381	1.31275	24.4852	21.8547	25.0824	23.467	15.8728	23.852	22.0437	17.1856
FLII	Protein flightless-1 homolog	Q13045	Q13045			25	25	32.5	144.75	68	0.236273	0.794281	0.495298	27.237	27.352	27.6457	25.6552	27.1754	25.1919	26.2101	26.1354
COASY	Bifunctional coenzyme A synthase	Phosphopantetheine adenylyltransferase	Dephospho-CoA kinase				11	11	34.6	35.719	422100000	0.104687	0.286923	-2.4981	-1.08246	25.979	20.141	23.9399	24.1722	26.3796	25.9178
ACACA	Acetyl-CoA carboxylase 1	Biotin carboxylase	Q13085				24	24	14.8	61.572	344360000	0.344995	0.583442	-2.38165	-0.716489	25.4847	25.4482	25.373	16.2348	25.4062	24.755
GPS1	COP9 signalosome complex subunit 1	Q13098	Q13098			10	10	30.5	55.536	58	0.737658	-0.193945	-0.124907	27.3695	26.0333	27.4488	25.5822	26.7083	26.1331	27.5365	26.8316
CHAF1B	Chromatin assembly factor 1 subunit B	Q13112	Q13112			4	4	8.6	61.492	9	0.50807	1.3369	0.460974	23.5585	19.2342	19.5231	20.1053	23.5057	15.6489	19.1314	18.7876
MTAP	S-methyl-5-thioadenosine phosphorylase	Q13126	Q13126			13	13	63.3	31.236	59	0.265933	-0.465278	-0.337321	28.3952	26.9091	26.8801	27.0874	27.9004	27.5163	28.0284	27.6877
PPFIA1	Liprin-alpha-1	Q13136	O75334			10	10	9	11.7	130650000	18	0.749677	1.11477	0.51601	25.2475	23.52	24.2524	22.6579	21.9543	20.3152	24.3456
EIF2B5	Translation initiation factor eIF-2B subunit epsilon	Q13144	Q13144			5	5	12.3	80.379	15	0.175177	2.41017	0.938547	25.0874	24.7294	24.4269	23.8309	24.2389	17.5552	22.8471	23.7928
TARDBP	TAR DNA-binding protein 43	Q13148	Q13148			12	12	48.6	44.739	55	0.733704	-0.18923	-0.123609	27.3719	25.924	27.3061	25.6949	25.9641	27.016	27.3211	26.7526
HNRNPA0	Heterogeneous nuclear ribonucleoprotein A0	Q13151	Q13151			6	6	33.1	30.84	32	0.201304	-0.603821	-0.424989	28.0173	26.0763	26.8255	27.1961	27.7007	27.8202	27.727	27.2826
AIMP2	Aminoacyl tRNA synthase complex-interacting multifunctional protein 2	Q13155	Q13155			8	8	46.9	35.348	45	0.799162	-0.127702	-0.0862778	27.1603	26.9354	27.0865	25.6318	27.5896	26.0478	26.745	26.9423
FADD	FAS-associated death domain protein	Q13158	Q13158			5	5	34.1	23.279	13	0.487807	1.20595	0.458205	24.9069	23.5188	24.4975	22.3558	22.8553	24.0118	25.3101	18.278
PRDX4	Peroxiredoxin-4	Q13162	Q13162			12	12	62	30.54	123	0.595425	-0.255991	-0.175732	30.398	29.2715	30.1925	28.5899	29.8767	29.3789	30.235	29.9851
PAK2	Serine/threonine-protein kinase PAK 2	PAK-2p27	PAK-2p34					15	48.3	0	80.796	42	0.793609	0.976607	-0.168493	-0.104268	27.2035	24.6785	25.6196	25.0803	25.5107
CBX3	Chromobox protein homolog 3	Q13185	Q13185			4	4	30.6	20.811	12	0.050206	3.25879	1.39656	24.2855	22.4568	23.7686	24.5255	20.9094	20.8663	23.1272	17.0982
STX5	Syntaxin-5	Q13190	Q13190			4	4	18	39.672	8	0.513681	1.2973	0.4521	22.6985	20.3768	23.9774	20.0967	19.6777	16.6817	24.4778	21.1229
PSMD2	26S proteasome non-ATPase regulatory subunit 2	Q13200	Q13200			45	45	64.8	100.2	267	0.451794	0.322316	0.230121	30.2708	29.8628	30.1979	29.2045	29.8313	28.6397	30.0884	29.6873
SELENBP1	Selenium-binding protein 1	Q13228	Q13228			10	10	29.7	52.39	20	0.0004113	-3.14314	-2.17276	23.7952	22.0486	22.3323	22.5023	25.9845	25.2295	26.2876	25.7494
NME3	Nucleoside diphosphate kinase 3	Q13232	Q13232			4	4	26.6	19.015	9	0.0758939	-3.29189	-1.2978	18.5444	21.4173	23.0042	16.5826	22.7886	22.2433	24.7484	22.9357
SRSF9	Serine/arginine-rich splicing factor 9	Q13242	Q13242			3	3	14.9	25.542	4	0.900517	0.144444	0.0685298	23.7771	19.994	18.6948	21.5724	20.8173	21.0703	21.1759	20.397
SRSF5	Serine/arginine-rich splicing factor 5	Q13243	Q13243			6	5	26.5	31.263	17	0.609076	0.368896	0.219061	26.2166	24.5028	24.3748	24.1386	23.6306	23.8739	25.8275	24.4253
SRSF6	Serine/arginine-rich splicing factor 6	Q13247	Q13247			5	4	16.6	39.586	10	0.825855	0.23332	0.115782	25.6336	22.5483	22.4773	21.7268	23.4437	21.8777	22.0708	24.0605
MAD2L1	Mitotic spindle assembly checkpoint protein MAD2A	Q13257	Q13257			5	5	31.7	23.51	10	0.0186415	5.5753	2.03238	24.2978	25.4424	24.7924	20.9655	15.4768	17.6966	22.2844	17.7393
TRIM28	Transcription intermediary factor 1-beta	Q13263	Q13263			36	36	69	88.549	259	0.0568439	0.638514	0.502217	30.7621	29.8979	30.3036	29.8989	29.3895	29.3681	30.1061	29.4448
G3BP1	Ras GTPase-activating protein-binding protein 1	Q13283	Q13283			17	17	47.2	52.164	80	0.196365	-0.84634	-0.534858	28.9203	26.2406	27.8648	27.0571	28.192	28.3457	28.6758	28.2547
PTK7	Inactive tyrosine-protein kinase 7	Q13308	Q13308			11	11	16.7	118.39	23	0.23373	-2.45095	-0.859597	25.8204	17.96	25.2027	24.037	24.6349	25.8399	26.674	25.6751
PABPC4	Polyadenylate-binding protein 4	Q13310	P0CB38			18	9	9	14.9	341960000	23	0.987637	0.0878334	0.0602098	25.9131	24.4442	25.1612	25.6304	24.5307	24.7911	25.957
ATM	Serine-protein kinase ATM	Q13315	Q13315			4	4	1.9	350.68	2	0.025048	2.63851	1.39661	21.4575	21.2456	22.875	18.6608	18.107	18.3734	18.4028	18.8017
MTA1	Metastasis-associated protein MTA1	Q13330	Q13330			23	20	41	80.785	73	0.350278	0.587151	0.371667	27.4868	26.9905	27.5592	26.1005	26.828	25.3843	27.5537	26.0225
EIF3I	Eukaryotic translation initiation factor 3 subunit I	Q13347	Q13347			21	21	80.6	36.501	182	0.255147	0.667384	0.436047	30.6677	30.2315	30.8209	28.8495	29.8164	28.6594	29.8959	29.5284
PPP2R5C	Serine/threonine-protein phosphatase 2A 56 kDa regulatory subunit gamma isoform	Q13362	Q13362			2	2	13.5	61.06	8	0.206598	3.11217	0.973093	24.3483	22.6696	24.4625	23.1664	18.2025	15.6575	24.1688	24.1694
CTBP1	C-terminal-binding protein 1	Q13363	Q13363			6	6	26.4	47.535	24	0.728259	-0.292052	-0.162063	26.0504	23.1554	25.7989	25.0392	24.1739	25.0802	26.3892	25.5688
UBE2V1	Ubiquitin-conjugating enzyme E2 variant 1	Q13404	Q13404			2	2	49.7	16.495	13	0.51315	0.716584	0.352772	26.0991	24.5609	25.3449	22.4292	22.8748	22.683	25.3747	24.6353
MRPL49	39S ribosomal protein L49, mitochondrial	Q13405	Q13405			3	3	23.5	19.198	7	0.340586	0.863564	0.470764	23.375	23.1605	22.4958	21.6358	20.7172	20.4412	23.5201	22.5343
DYNC1I2	Cytoplasmic dynein 1 intermediate chain 2	Q13409	Q13409			13	13	36.4	71.456	41	0.650098	-0.473614	-0.237702	27.348	25.2143	25.9876	23.0884	26.3427	24.5754	26.2045	26.41
ILK	Integrin-linked protein kinase	Q13418	Q13418			3	3	11.1	51.419	11	0.340683	-0.653849	-0.400668	24.6483	22.0748	23.7218	24.2878	24.6253	24.4512	24.7395	23.5321
NNT	NAD(P) transhydrogenase, mitochondrial	Q13423	Q13423			13	13	18.4	113.89	31	0.224445	-1.93079	-0.79595	26.453	21.7842	24.9547	20.5738	24.4929	24.8559	25.911	26.2291
SNTB2	Beta-2-syntrophin	Q13425	Q13884			4	4	4	8.1	122110000	10	0.613028	-1.24803	-0.667937	23.7659	22.3394	23.7854	21.0116	23.3712	23.2427	23.647
TCOF1	Treacle protein	Q13428	Q13428			32	32	34.1	152.1	138	0.274729	-0.694971	-0.440332	27.9991	25.6302	26.6763	26.754	26.837	27.058	28.217	27.7275
SF3B2	Splicing factor 3B subunit 2	Q13435	Q13435			28	28	38.8	100.23	114	0.650033	0.19936	0.140624	28.1473	26.6611	27.502	27.3196	26.9599	27.6797	27.6724	26.5205
PDAP1	28 kDa heat- and acid-stable phosphoprotein	Q13442	Q13442			8	8	33.1	20.63	44	0.688447	0.247941	0.156037	26.7958	24.9388	25.9667	25.2275	25.6134	25.4747	26.4415	24.4074
FKBP5	Peptidyl-prolyl cis-trans isomerase FKBP5	Peptidyl-prolyl cis-trans isomerase FKBP5, N-terminally processed	Q13451			12	12	12	40	225660000	25	0.850954	-0.719256	-0.384103	26.0253	23.3381	24.5696	22.1369	24.2518	24.3279	25.1687
ROCK1	Rho-associated protein kinase 1	Q13464	Q13464			58	51	48.3	158.17	202	0.00186185	3.02427	1.92314	29.7631	29.6208	30.2432	28.5269	26.4259	27.0598	27.2723	25.299
PICALM	Phosphatidylinositol-binding clathrin assembly protein	Q13492	O60641			7	7	7	16.1	338850000	18	0.971248	-0.196587	-0.112578	26.206	23.085	25.9543	24.7421	24.9709	25.8521	24.9258
MTX1	Metaxin-1	Q13505	Q13505			7	7	16.3	51.462	18	0.655654	0.654721	0.273243	25.1524	22.3355	24.9687	20.4237	20.547	22.9146	22.3029	24.4969
ASAH1	Acid ceramidase	Acid ceramidase subunit alpha	Acid ceramidase subunit beta			3	3	11.6	20.535	188200000	0.103428	0.213917	-3.40433	-1.22717	23.8178	22.8668	23.2894	16.4821	25.3196	24.4849
PIN1	Peptidyl-prolyl cis-trans isomerase NIMA-interacting 1	Q13526	Q13526			5	5	51.5	18.243	18	0.629138	0.423594	0.231126	26.7679	25.0939	26.1864	26.5471	26.5375	27.0242	23.6475	25.6917
HDAC1	Histone deacetylase 1	Q13547	Q13547			10	10	45.4	55.102	57	0.541549	0.398669	0.24668	28.3273	27.4109	27.73	26.0798	27.0327	25.8924	27.7242	27.3041
CAMK2G	CAMK2B	Calcium/calmodulin-dependent protein kinase type II subunit gamma	Calcium/calmodulin-dependent protein kinase type II subunit beta					2	62.606	0.00059277	71370000	8	0.174621	0.527765	-1.59576	-0.783548	19.1623	23.4773	21.599	22.9704
CAMK2D	Calcium/calmodulin-dependent protein kinase type II subunit delta	Q13557	Q9UQM7			11	11	9	31.1	1263700000	58	0.891353	0.466031	0.319859	27.7026	26.833	27.227	27.6436	27.9029	25.8967	26.8697
DCTN2	Dynactin subunit 2	Q13561	Q13561			20	20	58.1	44.23	104	0.6673	0.184082	0.13079	29.2637	29.049	29.2547	28.1065	28.9915	27.8395	28.9714	29.1351
NAE1	NEDD8-activating enzyme E1 regulatory subunit	Q13564	Q13564			17	17	49.1	60.246	52	0.725802	0.209548	0.133464	27.5252	25.9875	27.7777	26.3032	26.1487	26.5623	27.7362	26.3082
SNW1	SNW domain-containing protein 1	Q13573	Q13573			8	8	24.8	61.494	29	0.457644	0.581206	0.335502	25.8452	23.5529	25.0131	25.5804	22.8667	25.1344	24.7173	24.9482
STIM1	Stromal interaction molecule 1	Q13586	Q13586			7	7	14.7	77.422	12	0.369425	1.96758	0.649783	24.8562	22.2726	24.3074	19.2258	17.906	18.2338	24.3735	22.2785
SNX1	Sorting nexin-1	Q13596	Q13596			6	6	18	59.069	15	0.589114	-1.10593	-0.376311	25.0354	16.4475	21.9455	20.4978	22.7839	21.3873	23.8188	20.36
MTMR1	Myotubularin-related protein 1	Q13613	Q13613			5	5	11.1	74.677	12	0.0340508	-5.56045	-1.83237	23.0734	15.9642	18.4154	15.4185	24.5478	20.6987	25.3799	24.4869
CUL1	Cullin-1	Q13616	Q13616			12	12	24.9	89.677	44	0.782084	0.494989	0.182588	27.4904	25.0728	27.088	24.3867	26.8731	20.9217	26.9181	27.345
CUL2	Cullin-2	Q13617	Q13617			6	6	13.4	86.982	9	0.309858	-2.50825	-0.769037	24.4815	23.7419	24.5685	15.2901	25.0691	24.5212	24.5185	24.0063
CUL3	Cullin-3	Q13618	Q13618			17	17	30.3	88.929	40	0.269233	1.62733	0.696343	27.0501	24.2087	26.8971	25.9242	26.0678	21.1751	26.1591	24.1688
CUL4B	Cullin-4B	Q13620	Q13620			34	25	40.6	103.98	133	0.884545	-0.0997877	-0.0601619	28.1893	26.8157	28.2935	25.8194	27.2585	26.6199	27.9303	27.7083
TSTA3	GDP-L-fucose synthase	Q13630	Q13630			4	4	23.7	35.892	10	0.88723	-0.156745	-0.07611	23.115	22.1599	23.5739	20.3087	21.8155	21.7654	24.7567	21.4469
FHL1	Four and a half LIM domains protein 1	Q13642	Q13642			14	14	45.5	36.263	65	0.013618	1.74078	1.15709	27.754	28.0075	28.3656	26.4561	25.751	25.1673	26.2738	26.428
AAMP	Angio-associated migratory cell protein	Q13685	Q13685			8	8	30.2	46.75	26	0.220527	0.845549	0.522463	26.0187	24.4004	25.698	24.11	24.3855	24.012	25.1867	23.2607
MOGS	Mannosyl-oligosaccharide glucosidase	Q13724	Q13724			15	15	30.8	91.916	39	0.147144	-0.909166	-0.58795	26.8702	24.8671	26.3775	25.9135	26.9601	26.5896	27.8458	26.2693
ALCAM	CD166 antigen	Q13740	Q13740			6	6	18.9	65.102	13	0.120207	-3.5139	-1.19482	24.4749	16.7268	24.9732	23.128	25.3532	25.1345	26.7035	26.1674
SPTAN1	Spectrin alpha chain, non-erythrocytic 1	Q13813	Q13813			175	175	71.2	284.54	1034	0.453464	1.29396	0.49489	33.1078	28.6091	33.5116	32.705	32.333	29.838	27.8398	32.7468
DDX39B	Spliceosome RNA helicase DDX39B	Q13838	Q13838			23	10	65	48.991	151	0.355638	-0.5916	-0.371788	30.8314	28.7384	30.3954	28.7082	30.1693	29.8143	30.8248	30.2315
BLMH	Bleomycin hydrolase	Q13867	Q13867			7	7	25.7	52.562	27	0.548916	0.757998	0.345508	26.4714	24.2269	26.0685	24.5424	25.1897	24.1868	26.9861	21.9148
EXOSC2	Exosome complex component RRP4	Q13868	Q13868			6	6	36.2	32.789	14	0.666247	-0.221662	-0.14887	25.6657	23.8333	25.6972	24.7376	24.6081	25.3418	25.5571	25.3134
TUBB2A	Tubulin beta-2A chain	Q13885	Q13885			1	1	70.8	49.906	7	0.356915	1.42908	0.587547	24.6348	23.6752	24.3782	21.357	23.317	22.718	23.8169	18.477
BYSL	Bystin	Q13895	Q13895			7	7	22	49.601	31	0.376648	0.766472	0.425124	24.756	23.4396	24.4075	23.5284	23.2987	21.3321	24.8938	23.5411
IDI1	Isopentenyl-diphosphate Delta-isomerase 1	Q13907	Q13907			6	6	44.9	26.319	25	0.1344	-1.03594	-0.647913	26.0187	23.9887	26.1568	25.4448	26.8642	25.6285	27.1012	26.159
CBFB	Core-binding factor subunit beta	Q13951	Q13951			6	6	36.3	21.508	10	0.285434	-2.58584	-0.806715	25.3358	22.3265	19.4739	15.9856	20.8887	23.9551	25.3731	23.2482
CKAP5	Cytoskeleton-associated protein 5	Q14008	Q14008			51	51	32.1	225.49	157	0.0018303	1.1569	0.949607	28.7889	28.0044	28.5914	28.2707	26.9803	27.1705	27.6141	27.2628
CIRBP	Cold-inducible RNA-binding protein	Q14011	Q14011			4	4	38.4	18.648	23	0.0435152	2.60579	1.28869	26.2043	23.4692	25.0565	26.2377	21.4006	21.5482	24.8055	22.7903
COTL1	Coactosin-like protein	Q14019	Q14019			4	4	44.4	15.945	23	0.0227915	1.85398	1.15169	26.6462	25.5507	26.4772	25.7483	24.4513	25.0444	24.8588	22.652
HNRNPD	Heterogeneous nuclear ribonucleoprotein D0	Q14103	Q14103			13	12	30.4	38.434	114	0.678478	-0.210666	-0.141976	30.0292	28.0525	28.872	28.8929	29.0165	28.9362	29.9484	28.7882
SCARB2	Lysosome membrane protein 2	Q14108	Q14108			7	7	23.4	54.29	41	0.914302	-0.0644035	-0.0409209	27.0095	25.4044	27.3399	25.6671	25.8732	25.9648	27.2115	26.6291
DSG2	Desmoglein-2	Q14126	Q14126			27	27	40.1	122.29	97	0.494957	0.79169	0.378814	28.6209	25.141	28.6252	28.5008	27.9704	25.8306	25.7211	28.199
2006-09-01	Septin-6	Q14141	Q14141			6	6	30	49.716	22	0.127159	-1.78243	-0.888046	23.032	23.7521	24.9254	21.6279	26.957	23.4068	25.3193	24.7838
EIF3A	Eukaryotic translation initiation factor 3 subunit A	Q14152	Q14152			59	59	42.6	166.57	346	0.129938	0.710009	0.505433	31.1245	30.6649	31.3736	29.8979	30.0148	29.498	30.6809	30.0272
UBAP2L	Ubiquitin-associated protein 2-like	Q14157	Q14157			16	16	27.1	114.53	76	0.670808	-0.232985	-0.153114	27.6047	25.8308	26.3311	26.8265	26.1119	27.2932	27.6619	26.458
SCRIB	Protein scribble homolog	Q14160	Q14160			15	14	17.5	174.88	34	0.280972	-0.97615	-0.535158	26.4966	23.2707	25.9474	26.932	26.6087	26.7339	26.7206	26.488
MLEC	Malectin	Q14165	Q14165			8	8	33.2	32.233	33	0.71531	0.538774	0.223674	26.1826	23.3859	24.5122	22.6391	20.2446	24.1766	25.6933	24.4503
TTLL12	Tubulin--tyrosine ligase-like protein 12	Q14166	Q14166			20	20	50.2	74.403	85	0.313211	0.592231	0.385054	28.4938	26.3945	28.0478	27.7886	26.3265	27.1339	27.7402	27.1552
MPP2	MAGUK p55 subfamily member 2	Q14168	Q14168			6	6	19.6	64.58	19	0.0798287	-4.87066	-1.47021	24.425	16.3469	23.9294	16.0648	24.7096	25.6421	24.9096	24.9875
POLA2	DNA polymerase alpha subunit B	Q14181	Q14181			8	8	21.6	65.947	12	0.509201	0.695529	0.349281	25.3574	24.2199	24.9672	23.1332	22.2112	22.3778	24.5483	25.7583
DCTN1	Dynactin subunit 1	Q14203	Q14203			47	47	46.9	141.69	198	0.216003	1.02291	0.587958	29.5827	28.9977	29.3501	27.6977	28.5431	26.0603	28.4192	28.5139
DYNC1H1	Cytoplasmic dynein 1 heavy chain 1	Q14204	Q14204			156	156	46	532.4	674	0.642388	0.165953	0.123886	31.2277	30.1658	30.7128	30.0672	30.5547	29.7707	30.7051	30.4791
EIF2B1	Translation initiation factor eIF-2B subunit alpha	Q14232	Q14232			8	8	38.7	33.712	36	0.79373	-0.132543	-0.0892644	25.0104	25.5263	25.6126	24.2337	24.6693	24.6183	25.4591	26.1665
EIF4A2	Eukaryotic initiation factor 4A-II	Eukaryotic initiation factor 4A-II, N-terminally processed	Q14240			12	2	2	11.3	147530000	10	0.706066	1.89123	0.570181	25.5937	23.8022	24.6227	20.209	21.6975	16.0704	23.7127
CTTN	Src substrate cortactin	Q14247	Q14247			21	21	39.3	61.585	118	0.628367	0.271718	0.177252	28.4679	26.3387	28.0873	27.0578	26.7733	27.1204	27.8266	27.1444
FLOT2	Flotillin-2	Q14254	Q14254			11	11	34.8	47.064	42	0.884246	-0.25846	-0.0956718	27.715	21.5878	26.8634	26.7274	26.7621	25.5126	23.5364	28.1164
RCN2	Reticulocalbin-2	Q14257	Q14257			13	13	55.8	36.876	71	0.330637	-0.325205	-0.248765	28.3405	27.3004	27.9425	27.0294	27.8517	28.1149	28.0934	27.8536
TRIM25	E3 ubiquitin/ISG15 ligase TRIM25	Q14258	Q14258			7	7	17.5	70.973	20	0.182938	2.39427	0.924253	24.3998	23.961	24.3854	21.9409	19.9929	22.7792	24.5088	17.8293
FLNC	Filamin-C	Q14315	Q14315			58	58	40.2	291.02	198	0.685515	-0.187723	-0.130229	28.3569	27.2775	28.3272	27.2575	28.0572	27.5568	27.4994	28.8565
FKBP8	Peptidyl-prolyl cis-trans isomerase FKBP8	Q14318	Q14318			7	7	22.1	44.561	17	0.156456	3.33542	1.09019	24.6132	24.0961	24.8513	25.2298	16.7035	23.7013	25.7123	19.3317
FAM50A	Protein FAM50A	Q14320	Q9Y247			7	7	7	31	548200000	43	0.919439	-0.384558	-0.274658	26.6443	24.9007	25.5783	25.8632	25.9113	25.9767	26.6468
GAMT	Guanidinoacetate N-methyltransferase	Q14353	Q14353			2	2	22.5	26.318	11	0.151336	3.73277	1.1412	25.2065	23.8982	25.9425	25.7684	17.3807	17.895	25.7552	24.8537
CAPRIN1	Caprin-1	Q14444	Q14444			7	7	18.1	78.365	36	0.797782	-0.16223	-0.101036	27.1704	25.4538	26.6808	24.9252	26.2329	25.3656	26.7899	26.4907
RBM39	RNA-binding protein 39	Q14498	Q86U06			8	8	8	23.4	156580000	14	0.797016	0.97651	0.463037	26.0298	22.0387	25.0537	22.7098	23.0537	22.8108	24.4418
PRPSAP1	Phosphoribosyl pyrophosphate synthase-associated protein 1	Q14558	Q14558			6	6	28.7	39.393	13	0.0843168	3.78567	1.33671	24.6094	23.0982	23.812	24.6129	23.3965	15.5915	19.2749	22.7268
MCM6	DNA replication licensing factor MCM6	Q14566	Q14566			33	33	49.5	92.888	232	0.630028	-0.336184	-0.202197	30.4571	28.8052	30.3117	28.0965	29.9644	29.0261	30.5422	29.4825
PUM1	Pumilio homolog 1	Q14671	Q14671			5	5	6.7	126.47	9	0.722	-0.61871	-0.232692	23.5354	20.5221	21.7992	15.9465	20.5045	21.0166	22.0435	20.7135
MDC1	Mediator of DNA damage checkpoint protein 1	Q14676	Q14676			13	13	12.6	226.66	23	0.151979	-3.60485	-1.1275	25.2385	17.9316	24.8833	17.4837	23.555	25.6761	26.03	24.6955
CLINT1	Clathrin interactor 1	Q14677	Q14677			6	6	12	68.259	21	0.405252	0.780413	0.416896	24.18	22.0756	23.0727	23.072	22.43	20.1724	23.0144	23.6617
KCTD2	BTB/POZ domain-containing protein KCTD2	Q14681	Q14681			9	9	59.3	28.527	52	0.0120298	0.976495	0.765972	26.8937	27.4413	27.3822	26.3835	26.1119	25.7555	26.3374	25.99
SMC1A	Structural maintenance of chromosomes protein 1A	Q14683	Q14683			37	37	37.1	143.23	132	0.759992	-0.193323	-0.120481	27.938	27.7677	28.3394	25.8391	28.066	27.076	28.0206	27.495
RRP1B	Ribosomal RNA processing protein 1 homolog B	Q14684	Q14684			8	8	14.9	84.427	17	0.552135	1.19654	0.41255	25.105	20.9158	23.1808	21.3481	21.7095	16.7715	24.2605	23.022
PDCD11	Protein RRP5 homolog	Q14690	Q14690			5	5	2.9	208.7	11	0.349547	1.38278	0.585135	24.7212	21.2229	23.086	22.0446	18.9443	22.2774	24.0993	20.2225
USP10	Ubiquitin carboxyl-terminal hydrolase 10	Q14694	Q14694			10	10	20.1	87.133	26	0.293059	-0.707291	-0.438264	26.6494	24.4822	25.1546	24.8098	26.7492	24.9173	26.1912	26.0675
MESDC2	LDLR chaperone MESD	Q14696	Q14696			7	7	39.3	26.076	34	0.457439	-0.637592	-0.353626	25.2679	23.1778	25.3587	24.4356	23.657	24.7272	26.3706	26.0355
GANAB	Neutral alpha-glucosidase AB	Q14697	Q14697			52	52	67.4	106.87	441	0.220411	-0.626662	-0.429757	32.0058	30.5022	31.745	30.4357	31.7513	31.2741	32.2631	31.9067
PPP2R5D	Serine/threonine-protein phosphatase 2A 56 kDa regulatory subunit delta isoform	Q14738	Q14738			6	3	12.8	69.991	14	0.731598	0.341602	0.17514	26.2377	22.7619	24.777	23.5452	24.5265	24.4692	22.2781	24.6816
LBR	Lamin-B receptor	Q14739	Q14739			5	5	14	70.702	16	0.474272	-0.438073	-0.278319	25.3117	23.4344	24.4762	24.9861	23.8032	25.4145	25.2081	25.5349
CHD4	Chromodomain-helicase-DNA-binding protein 4	Q14839	Q8TDI0				47	47	33.2	308.07	2143800000	0.940919	0.992423	-0.0396008	-0.0261827	28.818	27.2353	28.378	26.9534	28.0138	27.1656
LASP1	LIM and SH3 domain protein 1	Q14847	Q14847			5	5	33.3	29.717	16	0.181875	-1.50508	-0.753679	23.9657	23.2679	19.6279	22.7068	23.8699	23.9811	24.5525	23.185
DRAP1	Dr1-associated corepressor	Q14919	Q14919			2	2	11.7	22.35	6	0.156956	2.84055	1.03052	23.2413	22.1249	22.7694	23.7118	17.6292	16.7464	22.41	23.6995
KPNB1	Importin subunit beta-1	Q14974	Q14974			36	36	49.7	97.169	258	0.32678	-0.500853	-0.340911	30.9028	29.5891	30.9171	29.3408	30.7831	30.1257	31.1312	30.7131
NOLC1	Nucleolar and coiled-body phosphoprotein 1	Q14978	Q14978			6	6	11.6	73.602	17	0.0442718	-2.63928	-1.29351	21.1557	17.1702	20.2737	20.6912	22.3224	21.6021	23.9517	21.9717
NUMA1	Nuclear mitotic apparatus protein 1	Q14980	Q14980			47	47	34.5	238.26	193	0.602837	-0.330889	-0.206452	29.2024	26.5494	28.3198	27.272	27.9114	27.9002	28.3487	28.5068
PSME4	Proteasome activator complex subunit 4	Q14997	Q14997			8	8	6.8	211.33	11	0.232231	1.65619	0.737253	23.9992	22.0105	24.0161	22.0407	21.3563	18.2417	23.1576	22.6862
GAPVD1	GTPase-activating protein and VPS9 domain-containing protein 1	Q14C86	Q14C86			20	20	23.1	164.98	48	0.337579	2.39703	0.726267	26.4766	25.8898	27.4001	26.1812	17.3167	26.7876	26.746	25.5092
NAA25	N-alpha-acetyltransferase 25, NatB auxiliary subunit	Q14CX7	Q14CX7			13	13	15.8	112.29	32	0.355337	-1.46233	-0.594339	25.8595	24.7588	25.3425	19.7041	25.2873	24.4707	25.8906	25.8656
NCAPH	Condensin complex subunit 2	Q15003	Q15003			15	15	34.4	82.562	60	0.0373817	0.757243	0.589581	27.1843	27.2685	27.4708	27.0142	26.4506	26.1572	26.0593	27.2418
EMC2	ER membrane protein complex subunit 2	Q15006	Q15006			6	6	31.3	34.833	18	0.725016	0.428847	0.198251	25.5534	23.7968	24.7275	21.6279	23.6008	21.209	24.6629	24.5176
WTAP	Pre-mRNA-splicing regulator WTAP	Q15007	Q15007			6	6	23.2	44.243	15	0.638222	0.619135	0.275067	24.633	20.1523	23.0761	21.5225	22.2107	19.9492	23.6564	21.0909
PSMD6	26S proteasome non-ATPase regulatory subunit 6	Q15008	Q15008			28	28	62	45.531	134	0.222419	0.686818	0.456463	28.9657	28.6201	29.2508	27.6096	27.1879	27.4569	28.6511	28.403
FAM175B	BRISC complex subunit Abro1	Q15018	Q15018			7	7	21.7	46.9	22	0.0284986	2.14817	1.22823	23.5534	23.7625	24.3513	21.7883	19.7705	22.0404	21.2827	21.7693
2002-09-01	Septin-2	Q15019	Q15019			12	12	58.7	41.487	106	0.100571	-0.559461	-0.434189	29.6679	28.7805	29.7422	28.8923	30.0293	29.415	29.9382	29.9383
SART3	Squamous cell carcinoma antigen recognized by T-cells 3	Q15020	Q15020			29	29	38	109.93	128	0.818055	0.0922489	0.0666636	27.9835	26.8131	28.2174	27.3503	27.2231	27.1489	28.0979	27.5256
NCAPD2	Condensin complex subunit 1	Q15021	REV__Q02790			36	36	36	36.2	2222300000	121	0.900217	0.439022	0.300855	28.1976	28.3859	28.5832	27.4839	28.0351	26.5865	27.9005
EXOSC7	Exosome complex component RRP42	Q15024	Q15024			6	6	35.1	31.821	15	0.48741	-0.239341	-0.18083	23.4099	23.4433	24.2363	23.5284	23.4721	23.687	24.6436	23.7725
EFTUD2	116 kDa U5 small nuclear ribonucleoprotein component	Q15029	Q15029			40	40	63.5	109.43	231	0.0931101	0.658952	0.49532	29.7319	29.0039	29.6433	28.3796	28.6036	28.2555	28.7256	28.538
LARS2	Probable leucine--tRNA ligase, mitochondrial	Q15031	Q15031			19	19	32.7	101.97	53	0.173154	-1.43287	-0.743555	25.9311	23.1829	25.2973	23.8522	24.3183	25.8038	27.5968	26.2762
RAB3GAP1	Rab3 GTPase-activating protein catalytic subunit	Q15042	Q15042			11	11	18.5	110.52	30	0.0657581	2.039	1.06886	26.4449	25.0487	26.3232	24.76	22.9807	21.6882	25.296	24.4558
KARS	Lysine--tRNA ligase	Q15046	Q15046			23	23	53.3	68.047	108	0.462503	0.499426	0.305181	28.497	27.1112	28.0601	26.4153	27.4905	25.8121	27.7599	27.0234
POLD3	DNA polymerase delta subunit 3	Q15054	Q15054			4	4	15.2	51.4	17	0.798974	0.343152	0.149918	24.8853	24.0786	25.2186	20.0227	23.7656	22.1675	22.6957	24.2037
EIF4H	Eukaryotic translation initiation factor 4H	Q15056	Q15056			10	10	48	27.385	51	0.920355	0.0485177	0.0331107	27.5868	26.3243	27.1665	27.9662	26.4481	27.8605	27.4912	27.0499
ACOX1	Peroxisomal acyl-coenzyme A oxidase 1	Q15067	Q15067			14	14	33.2	74.423	50	0.0605583	-1.1961	-0.787645	26.7223	25.5485	26.384	24.4924	26.7935	26.8926	27.4226	26.8229
EEA1	Early endosome antigen 1	Q15075	Q15075			15	15	15.9	162.46	31	0.947707	-0.0725279	-0.0351957	24.5459	25.1488	25.4839	21.9524	25.6612	22.5615	25.2182	23.9802
PDIA6	Protein disulfide-isomerase A6	Q15084	Q15084			22	22	62.7	48.121	176	0.435315	-0.391965	-0.266823	30.8769	28.9585	30.8385	30.2115	30.3472	30.6192	30.9977	30.4891
PAFAH1B3	Platelet-activating factor acetylhydrolase IB subunit gamma	Q15102	Q15102			9	9	69.3	25.734	69	0.392067	0.512824	0.329542	28.3349	26.7473	27.7909	27.0528	25.8261	27.0893	27.8815	27.0776
PDK1	[Pyruvate dehydrogenase (acetyl-transferring)] kinase isozyme 1, mitochondrial	Q15118	Q15118			3	3	11	49.244	1	0.10027	-2.66186	-1.12257	23.5543	21.2254	18.1366	17.8087	22.8126	22.857	22.4742	23.2286
PMVK	Phosphomevalonate kinase	Q15126	Q15126			9	9	63.5	21.995	29	0.447281	-0.66245	-0.365018	26.4612	24.6727	25.9055	23.3877	25.7865	24.7872	26.9304	25.5728
PPA1	Inorganic pyrophosphatase	Q15181	Q15181			25	25	81.3	32.66	159	0.607527	0.210267	0.151473	30.3503	29.0946	30.2001	29.7115	29.3155	29.5003	30.4126	29.2871
PTGES3	Prostaglandin E synthase 3	Q15185	Q15185			11	11	70	18.697	75	0.339029	-0.631172	-0.392588	30.0198	28.5393	29.4596	27.4176	29.9098	28.9953	29.7727	29.283
STK38	Serine/threonine-protein kinase 38	Q15208	Q15208			24	23	63.7	54.19	141	0.237947	3.48565	0.95243	29.2815	30.2795	30.2918	28.4618	28.5829	28.3809	29.1679	18.2402
NONO	Non-POU domain-containing octamer-binding protein	Q15233	Q15233			15	15	43.5	54.231	75	0.668582	-0.243993	-0.158198	28.0837	25.9673	27.9675	27.0132	27.2049	27.081	27.6427	28.0791
PPP2R4	Serine/threonine-protein phosphatase 2A activator	Q15257	Q15257			7	7	31.8	40.667	17	0.24326	2.64779	0.86918	24.9018	24.1352	24.2828	25.2792	22.7127	16.0662	24.6327	24.5962
QPRT	Nicotinate-nucleotide pyrophosphorylase [carboxylating]	Q15274	Q15274			6	6	38.4	30.845	40	0.150186	-0.826543	-0.550604	27.0483	25.32	27.2397	25.9206	26.8317	26.9816	27.7529	27.2686
RABEP1	Rab GTPase-binding effector protein 1	Q15276	Q15276			12	12	16.1	99.289	23	0.00345146	4.07825	2.17584	24.9239	25.5572	25.0774	23.2631	21.803	19.5513	19.2287	21.9256
RBBP5	Retinoblastoma-binding protein 5	Q15291	Q15291			3	3	7.6	59.152	13	0.489891	0.696785	0.357761	24.7472	23.3106	24.4006	23.7511	21.5024	25.0592	22.1689	24.6919
RCN1	Reticulocalbin-1	Q15293	Q15293			18	18	67.7	38.89	109	0.693511	-0.208653	-0.138693	29.2471	27.2862	28.0368	27.0809	27.9998	27.8699	28.1959	28.4202
TMED2	Transmembrane emp24 domain-containing protein 2	Q15363	Q15363			5	5	24.9	22.761	21	0.223518	-0.667408	-0.447409	27.1105	25.6768	25.227	26.7221	27.1337	26.3517	27.2974	26.6232
PCBP1	Poly(rC)-binding protein 1	Q15365	Q15365			16	13	77.8	37.497	134	0.881491	-0.0486422	-0.0370546	29.8488	28.5753	29.4893	29.5935	29.459	29.5703	29.6606	29.0115
PCBP2	Poly(rC)-binding protein 2	Q15366	Q15366			12	11	60.3	38.58	91	0.998363	0.000901699	0.000634269	29.6793	28.0523	29.2224	29.0029	28.3899	28.8716	29.5664	29.1253
TCEB1	Transcription elongation factor B polypeptide 1	Q15369	Q15369			4	4	48.2	12.473	15	0.524824	-0.253407	-0.184239	25.3287	24.1316	24.8098	24.8445	25.3728	24.5547	25.6532	24.5474
TCEB2	Transcription elongation factor B polypeptide 2	Q15370	Q15370			7	7	78.8	13.133	26	0.544295	0.468529	0.270949	26.5769	23.8216	25.7862	24.4716	24.0326	24.2813	24.7217	25.7466
RHEB	GTP-binding protein Rheb	Q15382	Q15382			4	4	19	20.497	8	0.188409	3.24153	1.01784	24.918	23.2454	24.7764	23.0336	23.636	18.3184	24.9978	16.0551
UBE3C	Ubiquitin-protein ligase E3C	Q15386	Q15386			11	11	12.7	123.92	18	0.984152	0.0431962	0.0139966	23.8089	24.5089	24.6842	18.6735	25.1834	18.543	22.9888	24.7876
SF3B3	Splicing factor 3B subunit 3	Q15393	Q15393			35	35	39.6	135.58	187	0.862932	0.109168	0.0679822	29.5337	28.2292	28.9576	27.2133	28.0834	28.124	29.3881	27.9016
RSU1	Ras suppressor protein 1	Q15404	Q15404			8	8	49.1	31.54	33	0.00251568	1.4652	1.13182	26.8952	25.9311	26.6055	26.0465	24.6046	24.5661	25.2715	25.1754
CNN3	Calponin-3	Q15417	Q15417			8	7	42.2	36.413	14	0.322674	2.86034	0.782648	26.1491	24.8891	26.6906	25.9214	24.8216	15.2669	26.7752	25.3451
RPS6KA1	Ribosomal protein S6 kinase alpha-1	Q15418	Q15349	4					4	7.9	82.722	8.1672	45566000	9	0.77809	0.953037	0.551752	0.192135	23.1161	20.832	21.305
SAFB	SAFB2	Scaffold attachment factor B1	Scaffold attachment factor B2					4	102.64	0	352750000	21	0.355862	0.708741	-1.31702	-0.568452	26.5566	24.3419	24.9448	20.5891
SF3B4	Splicing factor 3B subunit 4	Q15427	Q15427			3	3	12.7	44.385	22	0.319242	-0.799784	-0.460555	26.1056	25.1525	25.2238	23.1497	24.5863	26.1396	26.3199	25.7849
SF3A2	Splicing factor 3A subunit 2	Q15428	Q15428			6	6	17.2	49.255	33	0.852757	-0.0737038	-0.0533936	27.1612	25.8463	26.5118	26.0853	26.9865	25.7948	26.5439	26.5741
PPP1R7	Protein phosphatase 1 regulatory subunit 7	Q15435	Q15435			8	8	33.1	41.564	28	0.268585	0.97456	0.541583	26.6263	23.9245	25.785	25.6072	23.2469	25.6063	25.3082	23.8833
SEC23A	Protein transport protein Sec23A	Q15436	Q15436			21	18	40.9	86.16	88	0.940277	-0.0472074	-0.0294249	28.1652	26.0549	28.009	26.6573	26.6231	26.9871	28.0974	27.3677
SEC23B	Protein transport protein Sec23B	Q15437	Q15437			8	8	19.2	86.478	15	0.419294	0.982536	0.460561	24.2575	22.6499	24.075	23.1137	21.1642	23.3605	25.1569	20.4844
SF3A1	Splicing factor 3A subunit 1	Q15459	Q15459			22	22	39.6	88.885	119	0.618731	0.312027	0.195641	28.3003	27.272	27.6435	26.4461	27.1226	26.1518	28.315	26.8244
SKIV2L	Helicase SKI2W	Q15477	Q15477			6	6	8.2	137.75	8	0.196752	1.99979	0.84116	23.4076	20.98	22.9579	19.9491	17.0355	22.1604	19.2101	20.8894
TERF2	Telomeric repeat-binding factor 2	Q15554	Q15554			3	3	7.9	59.593	13	0.807872	0.274384	0.131937	22.5113	19.8869	20.5436	20.5386	18.6841	20.8421	23.011	19.8456
MAPRE2	Microtubule-associated protein RP/EB family member 2	Q15555	Q15555			7	6	36.7	37.031	14	0.102912	3.33656	1.2197	26.1539	24.3932	25.4422	25.8785	17.9064	20.8954	25.064	24.6557
TSN	Translin	Q15631	Q15631			11	11	47.8	26.183	72	0.492061	-0.545185	-0.312368	28.817	27.2295	28.4916	26.0947	28.2166	27.1151	29.086	28.3959
SF1	Splicing factor 1	Q15637	Q15637			12	12	30.4	68.329	52	0.286433	-0.612729	-0.402112	27.8796	25.5664	26.9957	27.5091	27.7789	27.5101	27.8398	27.273
TRIP13	Pachytene checkpoint protein 2 homolog	Q15645	Q15645			13	13	34.3	48.55	52	0.804218	0.239173	0.124369	27.0858	26.3561	26.9488	23.6154	26.1285	24.5172	26.5637	25.8399
TRIP6	Thyroid receptor-interacting protein 6	Q15654	Q15654			7	7	25.6	50.287	16	0.0349889	2.51436	1.30484	22.0663	23.6322	23.5322	21.7641	19.5126	18.8642	20.0772	22.4834
MAPRE1	Microtubule-associated protein RP/EB family member 1	Q15691	Q15691			15	14	71.3	29.999	93	0.956024	-0.0227547	-0.0163019	29.095	27.3266	28.5877	28.5804	28.2601	28.3919	28.7723	28.2565
NSDHL	Sterol-4-alpha-carboxylate 3-dehydrogenase, decarboxylating	Q15738	Q15738			14	14	59.2	41.9	69	0.723635	-0.185976	-0.123838	28.4656	26.4591	27.8445	27.3853	27.1661	27.716	28.4591	27.5572
MYLK	Myosin light chain kinase, smooth muscle	Myosin light chain kinase, smooth muscle, deglutamylated form	Q15746			3	3	3	2	123690000	10	0.952642	0.339647	0.192071	24.9819	22.6083	24.968	22.3375	23.4044	23.1218	24.0922
TAB1	TGF-beta-activated kinase 1 and MAP3K7-binding protein 1	Q15750	Q15750			17	17	58.7	54.643	52	0.214903	2.8147	0.92894	27.784	27.3737	28.7595	26.0821	26.0977	26.4855	27.2835	18.8739
SLC1A5	Neutral amino acid transporter B(0)	Q15758	Q15758			8	8	22	56.598	30	0.00310823	1.75354	1.28187	27.6484	27.4545	28.3342	27.1765	26.3997	25.1339	25.9275	26.1383
TOMM34	Mitochondrial import receptor subunit TOM34	Q15785	Q15785			9	9	39.2	34.559	40	0.254124	-0.899687	-0.525066	26.6687	23.6715	26.4097	26.0406	26.3342	26.7533	27.0611	26.2407
TBCE	Tubulin-specific chaperone E	Q15813	Q15813			19	18	51	59.345	57	0.139858	0.871445	0.576226	27.6176	26.0759	27.3737	26.6473	25.2823	25.9537	27.0768	25.916
UBE2V2	Ubiquitin-conjugating enzyme E2 variant 2	Q15819	Q15819			9	4	65.5	16.363	45	0.847272	-0.123984	-0.0766963	27.6916	25.9121	27.0846	25.5314	26.212	25.9881	27.5433	26.9721
VAMP3	Vesicle-associated membrane protein 3	Q15836	Q15836			3	1	40	11.309	20	0.617978	-0.277769	-0.181736	26.3118	24.0621	25.3519	24.8586	25.0113	25.527	26.0598	25.0974
NEDD8	NEDD8	Q15843	Q15843			2	2	34.6	9.0714	16	0.350178	-0.890004	-0.473752	25.7477	22.1896	23.4135	23.8746	23.9424	23.9754	25.9566	24.9109
ATP6AP1	V-type proton ATPase subunit S1	Q15904	Q15904			5	5	14.3	52.025	7	0.377259	-2.02063	-0.647706	24.579	23.3199	24.8012	16.0301	24.0547	23.1458	24.4172	25.1949
RAB11B	RAB11A	Ras-related protein Rab-11B	Ras-related protein Rab-11A					9	24.488	0	1698500000	46	0.866302	0.987982	-0.093318	-0.0609487	28.3727	26.9849	27.8729	26.6461
ZYX	Zyxin	Q15942	Q15942			14	14	41.6	61.277	40	0.0535548	2.7977	1.29078	26.7675	28.2395	26.3044	24.6795	25.2729	22.2109	25.2722	22.0441
ETFDH	Electron transfer flavoprotein-ubiquinone oxidoreductase, mitochondrial	Q16134	Q16134			8	8	18.8	68.495	20	0.0256993	-3.25981	-1.54787	22.9498	21.8215	18.5801	23.0487	24.3063	24.2381	25.7677	25.1272
2007-09-01	Septin-7	Q16181	Q6ZU15			21	21	21	49	3904000000	109	0.981778	-0.11814	-0.0845758	29.2147	28.4513	29.0403	28.2022	29.305	27.9086	29.0936
ADRM1	Proteasomal ubiquitin receptor ADRM1	Q16186	Q16186			5	5	14.7	42.153	23	0.060265	1.37184	0.860703	23.8109	25.368	25.2166	25.1866	23.1176	23.2203	24.9118	22.845
CCDC6	Coiled-coil domain-containing protein 6	Q16204	Q16204			7	7	21.1	53.29	19	0.140119	2.95039	1.07838	23.9954	26.5032	20.4275	24.2793	21.482	17.3545	22.7755	21.7919
UAP1	UDP-N-acetylhexosamine pyrophosphorylase	UDP-N-acetylgalactosamine pyrophosphorylase	UDP-N-acetylglucosamine pyrophosphorylase				7	19.2	0	37.05	20	0.045962	0.330445	1.69906	1.01305	25.3655	24.3609	25.2492	25.496	21.6592
PKN2	Serine/threonine-protein kinase N2	Q16513	Q16513			16	16	23.5	112.03	31	0.443905	-0.765879	-0.395857	26.3029	23.8803	25.9079	22.6462	24.7397	25.2028	26.45	25.4084
DDB1	DNA damage-binding protein 1	Q16531	Q16531			50	50	54.9	126.97	264	0.692938	-0.260998	-0.16015	30.3712	29.3002	30.2396	27.8421	29.6454	29.0767	30.2105	29.8644
MAPK14	Mitogen-activated protein kinase 14	Q16539	Q16539			10	10	43.1	41.293	20	0.388224	1.1569	0.515579	25.704	25.0897	26.295	24.0894	20.7857	24.4839	25.7674	25.5135
CDC37	Hsp90 co-chaperone Cdc37	Hsp90 co-chaperone Cdc37, N-terminally processed	Q16543			12	12	12	39.4	1313900000	41	0.926349	0.352227	0.260705	28.0255	26.4941	27.4188	27.629	26.8933	27.3943	26.7846
DPYSL2	Dihydropyrimidinase-related protein 2	Q16555	Q14195			17	17	16	48.8	936630000	59	0.994571	0.0273356	0.0158701	27.68	25.7215	27.1874	25.657	27.0739	25.2721	27.5852
SYPL1	Synaptophysin-like protein 1	Q16563	Q16563			2	2	13.9	28.565	4	0.469833	1.55259	0.515283	23.7351	22.2747	23.3968	20.9989	21.61	15.5565	24.3508	22.6778
RBBP7	Histone-binding protein RBBP7	Q16576	Q16576			20	15	80.5	47.82	215	0.717109	-0.214118	-0.136937	31.2602	29.5121	31.1338	29.3958	30.31	29.9993	31.1675	30.6816
SRSF7	Serine/arginine-rich splicing factor 7	Q16629	Q16629			4	4	24.8	27.366	6	0.222037	2.77174	0.913357	23.9082	21.212	23.4435	23.9176	16.5083	22.7287	24.4844	17.6731
CPSF6	Cleavage and polyadenylation specificity factor subunit 6	Q16630	Q16630			6	6	12.5	59.209	24	0.723321	0.241383	0.146251	25.5082	22.9284	24.2265	24.6624	24.2919	24.3793	24.6685	23.0202
SMN1	Survival motor neuron protein	Q16637	Q16637			2	2	12.2	31.848	11	0.454381	0.617092	0.348311	25.2239	22.7447	23.2038	24.554	22.7145	22.9367	24.8448	22.7619
FSCN1	Fascin	Q16658	Q16658			12	12	34.9	54.529	55	0.867364	-0.0617151	-0.0455772	28.1842	26.7539	27.5264	26.8292	27.0607	27.4009	27.557	27.5219
DECR1	2,4-dienoyl-CoA reductase, mitochondrial	Q16698	Q16698			8	8	36.4	36.067	29	0.15287	-1.07285	-0.648006	26.4656	24.2204	26.3496	24.6876	26.303	27.2437	26.7299	25.738
NDUFA5	NADH dehydrogenase [ubiquinone] 1 alpha subcomplex subunit 5	Q16718	Q16718			5	5	60.3	13.459	32	0.709287	0.28467	0.164738	26.6718	24.394	26.1277	27.2185	24.7049	26.4906	26.2414	25.8364
CLPP	ATP-dependent Clp protease proteolytic subunit, mitochondrial	Q16740	Q16740			7	7	30.3	30.18	13	0.314977	2.0637	0.715971	26.2891	22.8004	24.9487	23.1352	17.171	24.1612	23.3889	24.1975
TST	Thiosulfate sulfurtransferase	Q16762	Q16762			10	10	56.9	33.429	36	0.565224	-0.515835	-0.279155	27.5013	24.3168	25.3514	25.7824	25.2145	25.6309	27.5829	26.5869
UBE2S	Ubiquitin-conjugating enzyme E2 S	Q16763	Q16763			3	3	23.4	23.845	6	0.010468	4.69826	2.06013	24.4746	22.7781	22.3308	21.092	15.0955	19.8738	19.3064	17.6067
GUK1	Guanylate kinase	Q16774	Q16774			4	4	43.1	21.725	18	0.40461	-0.517123	-0.327927	26.3039	24.3224	25.7229	24.8337	25.7441	25.0275	26.8093	25.6706
HAGH	Hydroxyacylglutathione hydrolase, mitochondrial	Q16775	Q16775			8	8	33.1	33.805	16	0.557577	-0.703513	-0.32978	25.4076	21.8561	24.9694	22.2866	22.598	23.9428	25.5993	25.1937
PCK2	Phosphoenolpyruvate carboxykinase [GTP], mitochondrial	Q16822	P35558			25	25	25	51.4	3061800000	113	0.988722	0.0913558	0.0632513	29.0956	27.3445	28.6514	28.7568	27.9946	28.1629	29.0099
HADH	Hydroxyacyl-coenzyme A dehydrogenase, mitochondrial	Q16836	Q16836			10	10	62.4	34.293	85	0.383489	-0.421114	-0.290829	29.8519	27.8867	29.2634	28.8293	29.3194	29.0969	29.8739	29.2256
CYP51A1	Lanosterol 14-alpha demethylase	Q16850	Q16850			12	12	35.2	56.805	33	0.699862	-0.267612	-0.16106	25.7402	23.8643	25.6115	24.5735	24.1706	24.7655	26.442	25.4819
UGP2	UTP--glucose-1-phosphate uridylyltransferase	Q16851	Q16851			11	11	26.6	56.94	36	0.275599	-0.700687	-0.442292	25.9176	25.3219	25.4812	24.0937	25.756	24.7426	26.4298	26.6887
PFKFB3	PFKFB2	6-phosphofructo-2-kinase/fructose-2,6-bisphosphatase 3	6-phosphofructo-2-kinase	P16118	Q16875	Color2 [A=255, R=169, G=169, B=169]	1	4		4	4	8.1	8.1	8.1	59.608	0	5.6726	20604000	9	0.00922542	0.0422581
TXNRD1	Thioredoxin reductase 1, cytoplasmic	Q16881	Q16881			8	7	23.9	70.905	31	0.241809	-0.620897	-0.420039	27.2583	25.392	26.2683	25.6435	26.4487	26.5767	27.4658	26.5544
IMMT	MICOS complex subunit MIC60	Q16891	Q16891			18	18	34.7	83.677	86	0.154493	-0.78365	-0.529085	27.9226	26.6672	27.1155	26.5182	28.6329	27.1698	27.279	28.2764
INF2	Inverted formin-2	Q27J81	Q27J81			8	8	9.9	135.62	16	0.0647338	4.87332	1.543	24.888	23.593	24.1586	24.707	16.7304	14.9223	23.506	22.6946
PDS5A	Sister chromatid cohesion protein PDS5 homolog A	Q29RF7	Q29RF7			18	17	19.6	150.83	60	0.515824	-0.299668	-0.208954	25.7153	24.989	25.4267	25.5274	25.2942	24.8629	25.9841	26.7158
KIAA1033	WASH complex subunit 7	Q2M389	Q2M389			6	6	7.8	136.4	10	0.191544	0.949967	0.577299	24.0515	23.6658	24.9997	23.7017	21.4585	23.7408	23.7599	23.6596
IAH1	Isoamyl acetate-hydrolyzing esterase 1 homolog	Q2TAA2	Q2TAA2			5	5	34.3	27.598	20	0.478866	0.362768	0.245025	24.9345	24.0031	24.8895	25.0754	24.4476	23.3645	24.2562	25.3831
QRICH1	Glutamine-rich protein 1	Q2TAL8	Q2TAL8			4	4	6.4	86.435	10	0.585875	-0.517623	-0.272514	23.2601	22.2101	24.6317	20.7631	23.1163	22.2575	24.0116	23.5502
SMU1	WD40 repeat-containing protein SMU1	WD40 repeat-containing protein SMU1, N-terminally processed	Q2TAY7			7	7	7	25.9	255490000	17	0.986964	0.122303	0.0593872	25.9962	24.252	26.0005	21.8247	25.0616	23.6087	25.0445
LRRFIP1	Leucine-rich repeat flightless-interacting protein 1	Q32MZ4	Q32MZ4			14	13	33.9	89.252	44	0.0138361	1.87235	1.21218	26.1635	25.7287	25.9917	24.2201	23.4103	23.6148	23.0568	24.5326
LEPRE1	Prolyl 3-hydroxylase 1	Q32P28	Q32P28			5	5	8.4	83.393	12	0.984632	0.019352	0.00985424	23.7151	21.9308	23.5989	21.5621	22.161	20.6868	23.9605	23.9213
DAK	Bifunctional ATP-dependent dihydroxyacetone kinase/FAD-AMP lyase (cyclizing)	ATP-dependent dihydroxyacetone kinase	FAD-AMP lyase (cyclizing)			7	7	19.1	34.122	260020000	0.551889	0.898098	-0.593431	-0.305595	26.0809	22.0974	24.6847	24.1191	23.8007	24.6663
LSM12	Protein LSM12 homolog	Q3MHD2	Q3MHD2			2	2	13.8	21.701	8	0.115013	-2.99558	-1.14073	19.0854	16.1546	23.027	21.5013	21.9473	22.3099	24.7506	22.7428
HSDL1	Inactive hydroxysteroid dehydrogenase-like protein 1	Q3SXM5	Q3SXM5			7	7	26.7	37.001	12	0.463867	1.80055	0.54528	23.5899	22.5513	24.8878	21.5588	17.8109	17.3897	25.8886	24.2965
ALDH1L2	Mitochondrial 10-formyltetrahydrofolate dehydrogenase	Q3SY69	Q3SY69			16	14	25.6	101.74	61	0.856677	0.096066	0.0636386	27.6688	26.6501	27.5571	25.7956	26.5752	26.3056	27.5145	26.892
CCDC88A	Girdin	Q3V6T2	Q3V6T2			6	6	4.5	216.04	14	0.00911433	4.13085	1.9755	24.7117	23.4616	23.4653	20.2318	18.8692	17.4363	19.9498	19.0916
RABL6	Rab-like protein 6	Q3YEC7	Q3YEC7			5	5	9.2	79.548	8	0.946574	0.0743318	0.0360136	22.8231	20.1584	19.3335	23.4777	21.303	20.4529	22.0884	21.6511
TUBB8	Tubulin beta-8 chain	Q3ZCM7	Q3ZCM7			3	3	28.6	49.775	53	0.943847	-0.0217996	-0.0168096	31.7825	30.9196	31.7881	31.9368	31.7885	31.073	31.8187	31.8341
TIMM50	Mitochondrial import inner membrane translocase subunit TIM50	Q3ZCQ8	Q3ZCQ8			5	5	20.1	39.646	21	0.920685	-0.0838571	-0.0463911	25.9712	24.9999	26.5559	22.9607	25.1638	24.8388	25.6781	25.1423
VPS26B	Vacuolar protein sorting-associated protein 26B	Q4G0F5	Q4G0F5			3	3	14.6	39.154	8	0.537939	1.05564	0.403452	23.6731	21.4861	22.3941	20.0649	21.1714	16.8472	23.5674	21.8096
LARP7	La-related protein 7	Q4G0J3	Q4G0J3			8	8	19.8	66.898	24	0.57871	0.274844	0.187179	25.1558	23.8161	24.6222	23.9064	23.3361	23.7199	24.8239	24.5212
NADK2	NAD kinase 2, mitochondrial	Q4G0N4	Q4G0N4			8	8	27.4	49.432	15	0.861055	0.291235	0.112268	26.4324	22.0913	24.2984	20.9578	23.4534	20.4407	25.4696	23.2512
GXYLT1	Glucoside xylosyltransferase 1	Q4G148	Q4G148			4	4	10.9	50.566	21	0.560326	1.09148	0.393898	24.1685	22.8067	24.2811	22.8652	17.3426	23.4025	24.865	24.1455
TBC1D10B	TBC1 domain family member 10B	Q4KMP7	Q4KMP7			2	2	4.8	87.198	10	0.661879	0.457824	0.229394	23.4422	20.8282	22.0902	24.1522	21.4922	20.923	24.0035	22.2627
GRIPAP1	GRIP1-associated protein 1	Q4V328	Q4V328			12	12	20.7	96.004	13	0.43499	-0.797864	-0.408329	25.2566	22.8459	23.3616	20.9543	24.6175	22.911	24.0257	24.0556
CBWD1	CBWD2	CBWD5	CBWD3	Q8IUF1	Q5RIA9	Q4V339	Q9BRT8	Q8IUF1	Q4V339						4	4	4	17	17	17	44.068
AMOT	Angiomotin	Q4VCS5	Q4VCS5			25	25	37.5	118.08	77	0.0239458	2.92264	1.4809	28.8752	26.0687	28.6464	27.517	26.1205	22.774	24.9751	25.5471
FAM98B	Protein FAM98B	Q52LJ0	Q52LJ0			9	8	31.6	45.547	25	0.0702824	4.50241	1.47703	26.9035	24.2961	25.4392	23.2601	18.0443	16.5772	24.6215	22.6463
PDCD4	Programmed cell death protein 4	Q53EL6	Q53EL6			10	10	30.5	51.735	33	0.289112	-0.958385	-0.525345	26.9242	23.547	25.5953	24.1321	25.3848	26.0383	26.8862	25.7228
HSD17B12	Very-long-chain 3-oxoacyl-CoA reductase	Q53GQ0	Q53GQ0			11	11	47.8	34.324	58	0.973499	0.0168495	0.0113344	28.0627	26.7861	28.0936	26.356	27.1789	26.9772	27.8877	27.1872
USP39	U4/U6.U5 tri-snRNP-associated protein 2	Q53GS9	Q53GS9			10	10	25.8	65.38	16	0.714196	0.871311	0.266549	26.1505	21.6511	24.0355	22.2997	24.4778	16.6449	25.5592	23.9697
AGK	Acylglycerol kinase, mitochondrial	Q53H12	Q53H12			7	7	25.1	47.137	18	0.632235	-1.30378	-0.363482	27.189	25.2009	26.5381	16.3812	25.0566	23.4935	25.693	26.2813
LACTB2	Beta-lactamase-like protein 2	Q53H82	Q53H82			5	5	26.4	32.805	15	0.700646	-0.165753	-0.11748	25.3523	24.5463	25.4299	25.3399	25.5109	25.9125	25.6071	24.301
ACTBL2	Beta-actin-like protein 2	Q562R1	Q562R1			2	2	31.4	42.003	24	0.0483271	3.9263	1.51693	23.6168	22.6117	24.8328	20.9329	20.9538	15.6129	18.2244	21.4979
HSP90AB2P	Putative heat shock protein HSP 90-beta 2	Q58FF8	Q58FF8			2	2	24.1	44.348	36	0.00393847	-1.36364	-1.04859	28.9259	27.7176	28.6575	28.4736	29.8615	29.4753	29.6961	30.1962
FSIP2	Fibrous sheath-interacting protein 2	Q5CZC0	Q5CZC0			4	4	0.7	780.6	6	0.0300618	4.11298	1.67555	24.9577	23.1279	24.2618	25.4502	22.9848	22.3921	18.1411	17.8277
PPP6R3	Serine/threonine-protein phosphatase 6 regulatory subunit 3	Q5H9R7	Q5H9R7			10	10	18.8	97.668	28	0.640464	-0.6771	-0.284816	25.7401	25.7852	26.1615	20.6929	25.8926	24.1216	26.0406	25.0335
MIA3	Melanoma inhibitory activity protein 3	Q5JRA6	Q5JRA6			16	16	12.3	213.7	54	0.193624	-1.55989	-0.755117	25.9827	25.4405	25.4807	21.4236	26.3067	26.1633	26.2755	25.8216
PITRM1	Presequence protease, mitochondrial	Q5JRX3	Q5JRX3			33	33	51	117.41	124	0.418582	-0.521905	-0.325979	28.7495	26.4191	28.0638	26.8757	27.8782	27.4733	28.7838	28.0605
WDR44	WD repeat-containing protein 44	Q5JSH3	Q5JSH3			5	5	7.1	101.37	2	0.95592	-0.0883627	-0.034878	22.9176	20.8851	21.1716	20.0992	17.4118	22.6887	23.9331	21.3933
TOR1AIP1	Torsin-1A-interacting protein 1	Q5JTV8	Q5JTV8			9	9	24.4	66.248	29	0.830308	-0.144209	-0.0877053	26.5366	24.1245	25.022	23.8845	24.7543	24.606	25.654	25.13
AARS2	Alanine--tRNA ligase, mitochondrial	Q5JTZ9	Q5JTZ9			15	15	25	107.34	58	0.344546	-0.730837	-0.42678	26.8446	25.3172	25.7833	24.1649	25.9133	25.1672	27.1332	26.8196
HP1BP3	Heterochromatin protein 1-binding protein 3	Q5SSJ5	Q5SSJ5			8	8	21.2	61.206	17	0.757034	-0.334383	-0.164519	25.0286	21.4036	22.1499	24.8643	22.8091	23.5876	24.9552	23.4321
CEP170	Centrosomal protein of 170 kDa	Q5SW79	Q96L14			9	9	9	8.6	60463000	13	0.986668	-0.130145	-0.0557027	24.6354	21.9722	19.078	22.0127	24.0491	21.993	20.8418
RARS2	Probable arginine--tRNA ligase, mitochondrial	Q5T160	Q5T160			3	3	8.1	65.505	7	0.466106	0.416893	0.271447	23.8741	23.3938	23.6847	22.2351	21.9746	22.6779	23.0151	23.8526
CHCHD2	CHCHD2P9	Coiled-coil-helix-coiled-coil-helix domain-containing protein 2	Putative coiled-coil-helix-coiled-coil-helix domain-containing protein CHCHD2P9, mitochondrial				2	15.512	0	118050000	14	0.283435	0.760464	-0.856183	-0.4958	24.379	21.6151	23.7644	22.6633
FKBP15	FK506-binding protein 15	Q5T1M5	Q5T1M5			6	6	7.8	133.63	9	0.0230322	2.76195	1.44539	20.5708	22.382	20.2206	21.2424	19.5425	16.1376	19.3101	18.3778
IBA57	Putative transferase CAF17, mitochondrial	Q5T440	Q5T440			3	3	17.1	38.155	9	0.290947	-2.18613	-0.756925	22.7982	15.8871	23.9668	20.3071	22.2774	21.6838	24.4394	23.303
UBR4	E3 ubiquitin-protein ligase UBR4	Q5T4S7	Q5T4S7			29	29	9.2	573.83	62	0.189574	1.79153	0.810225	26.3513	27.1312	25.9432	25.0056	24.402	21.3043	24.8067	26.7523
C9orf64	UPF0553 protein C9orf64	Q5T6V5	Q5T6V5			11	11	35.5	39.028	42	0.746307	-0.193105	-0.122998	26.0534	24.8651	25.8517	23.9451	25.8807	24.5683	25.7563	25.2826
RBM26	RNA-binding protein 26	Q5T8P6	Q9P2N5			11	11	11	9.7	203650000	38	0.508924	1.52058	0.802151	26.451	23.7956	24.6914	24.0655	21.7922	24.1033	24.5989
DDI2	Protein DDI1 homolog 2	Q5TDH0	Q5TDH0			7	7	31.8	44.522	15	0.638181	0.364925	0.210068	23.6409	24.5388	24.8888	25.209	23.0822	26.0363	24.2238	23.4754
NT5DC1	5-nucleotidase domain-containing protein 1	Q5TFE4	Q5TFE4			9	9	39.8	51.844	40	0.244374	0.528666	0.37503	27.4869	25.7206	26.0155	26.3558	25.5398	25.7708	26.1685	25.985
LYRM7	Complex III assembly factor LYRM7	Q5U5X0	Q5U5X0			4	4	41.3	11.955	7	0.658258	0.378359	0.208636	25.6098	23.845	23.9217	23.4666	22.0166	24.1623	25.1682	23.9826
RIF1	Telomere-associated protein RIF1	Q5UIP0	Q5UIP0			25	25	15.4	274.46	69	0.607398	0.347057	0.211565	27.2483	25.9512	27.0755	25.0326	25.1039	25.6752	26.8339	26.3065
RPRD2	Regulation of nuclear pre-mRNA domain-containing protein 2	Q5VT52	Q5VT52			4	4	5.6	156.02	6	0.800011	0.351723	0.151073	22.7406	20.4266	22.0216	19.5714	19.1768	21.1041	23.8883	19.1841
2001-03-01	Mitochondrial amidoxime-reducing component 1	Q5VT66	Q5VT66			4	3	16.9	37.499	3	0.640848	0.831799	0.30876	22.435	21.7976	21.9814	23.8017	23.1934	24.0256	22.617	16.8525
RNF20	E3 ubiquitin-protein ligase BRE1A	Q5VTR2	Q5VTR2			15	15	25	113.66	40	0.550712	0.477962	0.272141	25.8597	24.421	26.5038	25.2799	26.2037	23.4437	25.7637	24.7416
LRCH2	Leucine-rich repeat and calponin homology domain-containing protein 2	Q5VUJ6	Q5VUJ6			5	5	8.2	84.587	10	0.334824	-1.85674	-0.670069	23.2227	23.2764	24.3752	16.9162	24.3395	23.6956	22.4408	24.7414
BROX	BRO1 domain-containing protein BROX	Q5VW32	Q5VW32			4	4	13.4	46.476	20	0.046651	-2.7426	-1.30731	25.5877	21.8474	24.3891	20.9416	25.6504	25.575	26.2122	26.2987
LYPLAL1	Lysophospholipase-like protein 1	Q5VWZ2	Q5VWZ2			3	3	16.9	26.316	13	0.914862	0.189438	0.0701854	18.8389	24.2806	25.5649	23.4939	24.255	20.3967	23.7785	22.9904
ECM29	Proteasome-associated protein ECM29 homolog	Q5VYK3	Q5VYK3			21	21	17.6	204.29	60	0.277881	0.684932	0.435126	27.029	26.3686	26.9558	25.4526	25.3688	24.7242	26.2856	26.6877
CD276	CD276 antigen	Q5ZPR3	Q5ZPR3			2	2	8.6	57.235	11	0.133826	1.10873	0.676126	24.5593	23.4022	23.1978	23.8101	21.5151	21.8067	23.6279	23.5849
RNF213	E3 ubiquitin-protein ligase RNF213	Q63HN8	Q63HN8			5	5	1.2	591.4	2	0.275764	-1.729	-0.707982	20.4302	17.5569	22.3264	17.1131	22.9362	21.5982	19.562	20.2462
FAM21A	WASH complex subunit FAM21A	Q641Q2	Q641Q2			12	2	15.4	147.18	42	0.745415	-0.392882	-0.182278	25.7928	25.646	21.6422	26.031	25.1872	25.4107	26.2137	23.8718
TBC1D9B	TBC1 domain family member 9B	Q66K14	Q66K14			8	8	9	140.52	14	0.270578	2.01152	0.756843	23.8572	24.8581	24.7666	19.5721	22.7069	23.412	20.1087	18.7805
HAUS3	HAUS augmin-like complex subunit 3	Q68CZ6	Q68CZ6			4	4	8.1	69.65	16	0.8962	0.0673833	0.0450685	23.7761	23.4174	24.9206	22.6326	23.8963	23.5814	23.2539	23.7454
INTS3	Integrator complex subunit 3	Q68E01	Q68E01			12	12	20.8	118.07	38	0.159572	0.464496	0.360251	25.4324	25.4674	26.276	25.1045	25.1182	24.9415	24.8485	25.5142
CWF19L1	CWF19-like protein 1	Q69YN2	Q69YN2			3	3	5.4	60.618	8	0.199284	1.89101	0.818259	19.6238	21.3887	21.8554	19.6645	17.2055	17.1186	22.1405	18.5037
HEATR6	HEAT repeat-containing protein 6	Q6AI08	Q6AI08			5	5	6.3	128.78	13	0.634713	0.918981	0.323923	22.9832	22.4793	23.723	20.4569	21.7808	17.5779	25.8193	20.7885
ATL3	Atlastin-3	Q6DD88	Q6DD88			11	11	31.6	60.541	27	0.0410497	-5.45473	-1.7575	23.1698	21.2229	22.5545	14.4666	25.4367	24.4475	27.5196	25.829
NXN	Nucleoredoxin	Q6DKJ4	Q6DKJ4			3	3	11.3	48.392	9	0.265944	1.02754	0.559127	23.3515	20.9455	23.8307	21.1839	20.6466	20.5993	22.1501	21.8055
CIAPIN1	Anamorsin	Q6FI81	Q6FI81			13	13	56.1	33.582	58	0.278998	0.766381	0.466161	27.2409	26.1923	26.9987	26.2024	25.7014	24.3236	26.6103	26.9335
ELP2	Elongator complex protein 2	Q6IA86	Q6IA86			10	10	19.6	92.499	28	0.394366	1.36532	0.548668	24.9786	24.8597	26.536	21.2022	21.7978	21.1122	25.3469	23.8583
LAMTOR1	Ragulator complex protein LAMTOR1	Q6IAA8	Q6IAA8			5	5	48.4	17.745	13	0.822744	-0.331631	-0.137204	26.1622	21.7806	22.8357	21.2952	22.0463	22.3669	25.9762	23.0109
TWF2	Twinfilin-2	Q6IBS0	Q6IBS0			11	11	48.4	39.548	54	0.343049	-0.489283	-0.331633	27.8063	25.9475	27.349	26.8971	27.9217	26.7715	27.8303	27.4336
SMEK1	Serine/threonine-protein phosphatase 4 regulatory subunit 3A	Q6IN85	Q6IN85			7	7	12.4	95.367	16	0.145569	2.45277	0.994221	24.2249	23.1297	24.5105	24.2627	21.6565	22.4331	24.5431	17.684
RAB12	Ras-related protein Rab-12	Q6IQ22	Q6IQ22			2	2	12.7	27.248	5	0.536337	0.895227	0.378482	22.2951	19.5209	22.3069	19.5701	18.7204	17.7442	22.6603	20.9872
PDE12	2,5-phosphodiesterase 12	Q6L8Q7	Q6L8Q7			12	12	33.2	67.351	39	0.827273	-0.165352	-0.0958305	26.6224	25.1271	25.1236	25.6101	24.1291	25.8024	27.2104	26.0027
SLC25A24	Calcium-binding mitochondrial carrier protein SCaMC-1	Q6NUK1	Q6NUK1			4	4	12.4	53.354	1	0.254598	1.88991	0.755837	25.0791	20.8787	23.2041	21.6898	18.8753	21.4297	23.9125	19.0744
HIBCH	3-hydroxyisobutyryl-CoA hydrolase, mitochondrial	Q6NVY1	Q6NVY1			9	9	24.6	43.482	44	0.136822	-1.43107	-0.780489	25.8969	23.6326	25.5404	22.572	25.2428	25.6891	26.5353	25.899
JMJD6	Bifunctional arginine demethylase and lysyl-hydroxylase JMJD6	Q6NYC1	Q6NYC1			5	5	19.1	46.461	11	0.239688	1.95971	0.783372	25.269	23.6482	23.2102	22.7678	24.3766	22.8042	22.0487	17.8271
CDC73	Parafibromin	Q6P1J9	Q6P1J9			13	13	34.8	60.576	48	0.114864	0.395035	0.325314	26.0288	25.4157	25.8645	25.8187	25.2383	25.6888	25.6441	24.9763
CC2D1A	Coiled-coil and C2 domain-containing protein 1A	Q6P1N0	Q6P1N0			3	3	4.6	104.06	8	0.6249	-0.553677	-0.266848	23.2787	19.8286	21.5713	18.7164	20.5702	22.4581	21.1951	21.3862
DUS1L	tRNA-dihydrouridine(16/17) synthase [NAD(P)(+)]-like	Q6P1R4	Q6P1R4			3	3	9.1	53.23	1	0.461814	1.46544	0.511566	22.7783	20.6844	20.7921	18.6863	15.9438	21.2633	22.8873	16.985
EDC4	Enhancer of mRNA-decapping protein 4	Q6P2E9	Q6P2E9			26	26	36.8	151.66	92	0.7137	-0.169893	-0.117852	28.3352	27.3256	28.1645	26.5176	27.8436	27.5687	28.111	27.4991
PRPF8	Pre-mRNA-processing-splicing factor 8	Q6P2Q9	Q6P2Q9			72	72	41	273.6	303	0.278994	0.549543	0.375935	30.1255	29.3957	29.9783	28.5551	29.0396	28.1112	29.3734	29.3323
SCYL2	SCY1-like protein 2	Q6P3W7	Q6P3W7			4	4	7.4	103.71	9	0.0427381	3.68187	1.51109	24.2942	22.4887	23.2348	21.0752	17.1527	17.0155	22.3532	19.8441
FAHD1	Acylpyruvase FAHD1, mitochondrial	Q6P587	Q6P587			4	4	33.5	24.843	8	0.154639	-3.20836	-1.08001	23.5424	18.3179	24.1348	17.6811	21.3838	24.486	26.2226	24.4172
ALKBH5	RNA demethylase ALKBH5	Q6P6C2	Q6P6C2			3	3	18.8	44.255	7	0.260946	1.62274	0.703193	23.6814	21.4669	23.3343	22.0929	22.8151	23.2535	19.705	18.3111
PDXDC1	Pyridoxal-dependent decarboxylase domain-containing protein 1	Q6P996	Q6P996			7	7	17	86.706	12	0.71229	0.80893	0.261651	24.2381	20.7544	24.2931	20.5628	16.2131	23.3973	23.4599	23.5424
TLDC1	TLD domain-containing protein 1	Q6P9B6	Q6P9B6			6	6	27.4	50.993	22	0.419284	1.09502	0.483865	26.3967	21.7182	25.7891	26.2299	23.5519	23.3777	23.1122	25.7121
CTR9	RNA polymerase-associated protein CTR9 homolog	Q6PD62	Q6PD62			7	7	12.2	133.5	18	0.276995	-2.66769	-0.82554	25.6283	24.5225	25.0582	16.3306	26.4639	24.5418	25.6531	25.5516
AAGAB	Alpha- and gamma-adaptin-binding protein p34	Q6PD74	Q6PD74			2	2	8.6	34.593	5	0.642415	-0.270388	-0.174073	23.5943	21.6613	23.6211	23.8191	22.9721	23.177	23.9252	23.7031
TTC37	Tetratricopeptide repeat protein 37	Q6PGP7	Q6PGP7			12	12	11.6	175.48	21	0.730564	0.196834	0.127364	26.2225	24.0224	25.6443	24.2697	24.7459	24.8625	24.5943	25.1689
DARS2	Aspartate--tRNA ligase, mitochondrial	Q6PI48	Q6PI48			23	23	53	73.562	113	0.335783	-0.857358	-0.471202	29.179	27.1105	28.8105	26.1362	28.4013	27.7468	29.6296	28.888
BRAT1	BRCA1-associated ATM activator 1	Q6PJG6	Q6PJG6			4	4	7.3	88.118	7	0.0180787	4.23473	1.82998	23.9918	23.5701	22.6646	22.9611	17.9718	18.4091	22.8076	17.0602
LARP1	La-related protein 1	Q6PKG0	Q6PKG0			12	12	18.5	123.51	20	0.504815	0.899542	0.396553	26.3622	23.3956	21.8609	24.4144	25.0575	23.7197	22.5925	21.0651
BLOC1S3	Biogenesis of lysosome-related organelles complex 1 subunit 3	Q6QNY0	Q6QNY0			2	2	16.8	21.255	8	0.484258	-1.02	-0.430635	20.0525	16.1647	21.5241	22.0663	20.0406	21.4028	21.2579	21.1863
MTHFD1L	Monofunctional C1-tetrahydrofolate synthase, mitochondrial	Q6UB35	Q6UB35			31	31	52.7	105.79	158	0.241416	0.916779	0.537573	30.0002	28.3863	29.8706	28.3413	27.5833	28.3474	29.7073	27.2932
FIP1L1	Pre-mRNA 3-end-processing factor FIP1	Q6UN15	Q6UN15			5	5	16.5	66.526	16	0.943986	0.0778904	0.0377501	25.5581	23.1574	25.9501	22.4222	24.1743	25.3583	24.7224	22.5212
SASS6	Spindle assembly abnormal protein 6 homolog	Q6UVJ0	Q6UVJ0			2	2	4.6	74.396	2	0.112854	2.90633	1.13265	22.3386	18.948	22.9953	22.9919	17.9799	16.9645	22.5137	18.1904
WDR82	WD repeat-containing protein 82	Q6UXN9	Q6UXN9			7	7	29.1	35.079	17	0.976959	0.0214515	0.0125262	26.0687	24.1371	25.1073	25.0683	25.1996	23.4256	26.2439	25.4265
MPRIP	Myosin phosphatase Rho-interacting protein	Q6WCQ1	Q6WCQ1			9	9	14.3	116.53	29	0.519157	1.17702	0.432838	25.8691	22.5969	24.7139	23.2216	26.3012	22.219	18.9929	24.1802
GIGYF2	PERQ amino acid-rich with GYF domain-containing protein 2	Q6Y7W6	Q6Y7W6			9	9	9	150.07	28	0.037072	1.79313	1.07257	25.0236	23.796	24.2752	24.5106	21.7641	23.2541	21.3872	24.0274
HSDL2	Hydroxysteroid dehydrogenase-like protein 2	Q6YN16	Q6YN16			12	12	33.7	45.394	43	0.0282032	-1.49874	-0.985294	25.4959	25.1158	26.2105	26.9687	26.4936	27.762	27.9073	27.623
CCBL2	Kynurenine--oxoglutarate transaminase 3	Q6YP21	Q6YP21			6	6	14.8	51.4	17	0.446697	2.08315	0.585334	25.0794	21.2069	23.5916	23.0077	17.2044	16.674	25.6641	25.0106
NYAP1	Neuronal tyrosine-phosphorylated phosphoinositide-3-kinase adapter 1	Q6ZVC0	Q6ZVC0			2	2	2.3	87.927	4	0.0869471	-2.14939	-1.04772	20.4359	21.517	19.2472	17.0693	22.6281	20.536	21.6185	22.0843
VPS13C	Vacuolar protein sorting-associated protein 13C	Q709C8	Q709C8			7	7	3	422.39	6	0.355453	-1.8465	-0.649129	22.4294	22.5743	18.363	15.7721	21.5041	19.4197	23.1813	22.4197
IKBIP	Inhibitor of nuclear factor kappa-B kinase-interacting protein	Q70UQ0	Q70UQ0			5	5	15.1	39.309	15	0.277592	2.6035	0.818516	27.2341	23.6213	26.6657	21.5876	17.4604	21.7058	24.9875	24.541
LARP4	La-related protein 4	Q71RC2	Q71RC2			3	3	5.7	80.595	7	0.273802	1.72365	0.708975	20.9524	19.7492	20.0235	23.756	22.0271	16.6422	19.5208	19.3965
TUBA1A	Tubulin alpha-1A chain	Q71U36	P0DPH8	4					3	3.1	50.135	15.469	1329000000	21	0.0104999	0.449203	1.12768	0.862417	27.8041	27.5978	28.1928
RPS27L	40S ribosomal protein S27-like	Q71UM5	Q71UM5			1	1	38.1	9.4771	10	0.186773	1.85253	0.825845	23.834	23.944	23.2201	20.917	21.8848	21.2038	23.121	18.2954
SUPT6H	Transcription elongation factor SPT6	Q7KZ85	Q7KZ85			15	15	15.4	199.07	23	0.325277	-0.792371	-0.455458	24.3371	23.2159	25.2816	23.7555	23.9066	24.1764	26.5303	25.1462
SND1	Staphylococcal nuclease domain-containing protein 1	Q7KZF4	Q7KZF4			42	42	60.3	102	253	0.30437	0.635516	0.405839	30.7338	28.5904	30.2689	28.9733	28.8685	28.9848	29.6657	28.5052
DDX46	Probable ATP-dependent RNA helicase DDX46	Q7L014	Q7L014			15	15	17.5	117.36	32	0.449367	1.13381	0.472146	26.2808	23.7333	24.3694	23.7264	24.1528	19.7917	25.7108	23.9193
TRMT10C	Mitochondrial ribonuclease P protein 1	Q7L0Y3	Q7L0Y3			17	17	49.4	47.346	75	0.161905	-1.29123	-0.713492	27.7279	24.9883	27.4594	25.1537	27.5051	27.0556	28.631	27.3025
BZW1	Basic leucine zipper and W2 domain-containing protein 1	Q7L1Q6	Q7L1Q6			13	12	36.5	48.043	49	0.853154	-0.128413	-0.0771454	27.0657	25.2199	25.4625	24.735	25.3834	24.8151	26.841	25.9571
DHX30	Putative ATP-dependent RNA helicase DHX30	Q7L2E3	Q7L2E3			14	14	16.5	133.94	14	0.0736326	-2.58597	-1.17823	25.644	20.5372	21.8597	21.5035	24.9506	24.6062	26.123	24.2084
EIF3M	Eukaryotic translation initiation factor 3 subunit M	Q7L2H7	Q7L2H7			16	16	54.8	42.502	121	0.302546	0.485904	0.339576	30.3946	29.9649	30.6073	29.1212	29.7698	28.7365	30.0166	29.6213
RRAGA	Ras-related GTP-binding protein A	Q7L523	Q7L523			4	3	16.3	36.566	12	0.330565	1.21168	0.564965	23.7647	21.3178	23.7511	22.1843	19.8936	19.8613	23.5457	22.8705
CYFIP1	Cytoplasmic FMR1-interacting protein 1	Q7L576	Q7L576			19	9	18.9	145.18	65	0.931008	0.0531149	0.0334397	26.8682	25.8932	27.1811	24.9936	26.6491	25.2473	26.4372	26.3901
COPS6	COP9 signalosome complex subunit 6	Q7L5N1	Q7L5N1			10	10	40.4	36.163	69	0.804113	-0.148495	-0.0944143	27.5905	26.5346	27.5859	25.8773	26.4278	26.341	27.8774	27.5361
MOB1A	MOB1B	MOB kinase activator 1A	MOB kinase activator 1B					3	25.079	0	333100000	20	0.25532	0.506787	-2.27111	-0.809339	18.0657	24.7951	25.9051	24.5085
KDM3B	Lysine-specific demethylase 3B	Q7LBC6	Q7LBC6			6	5	4.9	191.58	11	0.567798	-1.43347	-0.425077	23.5913	17.1223	23.8003	15.2139	21.1976	19.6841	23.783	20.7969
PHF5A	PHD finger-like domain-containing protein 5A	Q7RTV0	Q7RTV0			3	3	32.7	12.405	19	0.999776	0.000199318	0.000118664	24.7418	22.7959	24.08	22.4011	23.0898	22.5935	24.369	23.9657
TRMT1L	TRMT1-like protein	Q7Z2T5	Q7Z2T5			6	6	16.2	81.746	23	0.41991	1.21294	0.505164	25.6302	24.0283	23.6892	24.0419	23.5152	19.3137	25.4123	24.2968
MAVS	Mitochondrial antiviral-signaling protein	Q7Z434	Q7Z434			5	5	17.6	56.527	13	0.271503	-1.18288	-0.598336	22.9091	22.8581	22.4461	19.9518	21.3169	23.8872	24.4173	23.2753
HDDC2	HD domain-containing protein 2	Q7Z4H3	Q7Z4H3			12	12	80.4	23.39	41	0.670128	0.239892	0.156188	27.045	25.5086	25.851	25.9118	24.6853	26.5743	26.3212	25.776
HAUS6	HAUS augmin-like complex subunit 6	Q7Z4H7	Q7Z4H7			6	6	9.6	108.62	11	0.0267339	5.03216	1.84661	23.9917	23.9439	24.2726	22.3836	17.0556	16.3266	23.5763	17.5046
KDELC2	KDEL motif-containing protein 2	Q7Z4H8	Q7Z4H8			12	12	34.3	58.572	44	0.445634	-0.972281	-0.443681	27.0371	24.193	25.5721	22.169	24.4123	25.3495	27.2321	25.8664
HEATR3	HEAT repeat-containing protein 3	Q7Z4Q2	Q7Z4Q2			5	5	9.3	74.582	20	0.711161	0.112153	0.0870216	25.4098	24.2245	25.0786	24.5951	24.9388	24.3652	24.7974	24.758
HDGFRP2	Hepatoma-derived growth factor-related protein 2	Q7Z4V5	Q9Y3E1			6	5	5	13.3	63404000	11	0.924567	0.676487	0.254308	24.7125	22.2674	20.3211	21.3473	17.624	21.9294	24.0757
DCXR	L-xylulose reductase	Q7Z4W1	Q7Z4W1			7	7	38.9	25.913	39	0.602733	-0.55955	-0.277147	27.0553	25.1	26.4822	22.9044	26.1024	25.0653	27.0716	25.5408
IRF2BP2	Interferon regulatory factor 2-binding protein 2	Q7Z5L9	Q7Z5L9			6	6	26.2	61.024	13	0.20748	-2.32339	-0.878493	23.6	17.5114	23.243	23.8916	24.9449	25.4016	22.5825	24.6107
ARPIN	Arpin	Q7Z6K5	Q7Z6K5			2	2	17.3	24.943	12	0.428263	0.213832	0.170826	25.714	24.6095	25.4779	25.1976	24.9902	24.9335	25.2785	24.9415
HUWE1	E3 ubiquitin-protein ligase HUWE1	Q7Z6Z7	A5YM72			118	118	118	42.5	12250000000	587	0.893962	0.386684	0.311115	30.6083	30.6813	30.9942	30.3734	30.3521	29.7255	30.3082
YTHDF3	YTHDF1	YTH domain-containing family protein 3	YTH domain-containing family protein 1					2	63.86	0	34826000	9	0.332186	0.628924	1.66257	0.645307	23.9688	22.0419	21.2494	20.2248
UBE2Q1	Ubiquitin-conjugating enzyme E2 Q1	Q7Z7E8	Q7Z7E8			2	2	6.2	46.126	8	0.56572	1.08014	0.388861	24.2757	22.9653	23.9212	20.3901	23.4767	17.2129	23.7723	22.7698
TMED4	Transmembrane emp24 domain-containing protein 4	Q7Z7H5	Q7Z7H5			4	4	27.8	25.943	11	0.504579	1.20756	0.446956	23.4671	23.0299	24.0677	22.164	17.4804	21.4924	24.382	24.5436
DPP9	Dipeptidyl peptidase 9	Q86TI2	Q86TI2			4	4	5.7	98.262	7	0.0198323	2.81023	1.48506	21.8146	20.9168	21.311	20.1882	17.8982	16.5982	20.5318	17.9614
ACOT1	Acyl-coenzyme A thioesterase 1	Q86TX2	Q86TX2			12	2	42.8	46.277	52	0.209033	-0.87049	-0.537789	27.3435	25.0726	26.1818	26.4164	26.7442	26.4169	28.2772	27.058
PABPN1	Polyadenylate-binding protein 2	Q86U42	Q86U42			3	3	17.6	32.749	9	0.420024	1.89175	0.593816	25.9597	21.7049	24.8933	21.483	16.6467	22.8991	25.5709	21.3573
METTL3	N6-adenosine-methyltransferase 70 kDa subunit	Q86U44	Q86U44			8	8	21.4	64.473	10	0.795683	-0.254827	-0.131265	23.9724	23.6536	21.813	23.263	25.3614	21.3884	23.5026	23.4687
PRPF39	Pre-mRNA-processing factor 39	Q86UA1	Q86UA1			4	4	8.2	78.429	9	0.0218887	5.08766	1.9154	23.7628	22.9073	23.6914	23.294	16.7479	16.2632	23.2347	17.0591
MTDH	Protein LYRIC	Q86UE4	Q86UE4			15	15	46	63.836	54	0.687085	0.279662	0.168344	26.6826	24.4723	26.065	25.1221	24.3057	25.2237	26.4663	25.2277
ZNF598	Zinc finger protein 598	Q86UK7	Q86UK7			5	5	8.8	98.636	11	0.223228	1.24013	0.648256	22.2316	19.9655	21.8186	19.3259	20.8201	19.512	19.9974	18.0515
AGPAT6	Glycerol-3-phosphate acyltransferase 4	Q86UL3	Q86UL3			2	2	5.5	52.07	3	0.00176908	3.6913	2.1818	22.3172	20.8479	21.8323	21.7324	17.1542	17.7039	19.8191	17.2874
KTN1	Kinectin	Q86UP2	Q9Y4F3			36	36	36	32.1	2365000000	136	0.59058	-0.996384	-0.70006	28.4042	27.0433	27.81	26.6764	28.2667	28.1119	28.7919
NT5DC3	5-nucleotidase domain-containing protein 3	Q86UY8	Q86UY8			5	5	17	63.419	12	0.115933	4.35753	1.29201	25.4524	23.4315	24.5476	23.2686	16.0839	15.5552	24.2257	23.4051
ALYREF	THO complex subunit 4	Q86V81	Q86V81			4	4	26.1	26.888	15	0.359948	-2.22415	-0.685551	26.6907	16.9108	23.2193	25.9413	25.4446	25.8064	25.892	24.5159
GPR180	Integral membrane protein GPR180	Q86V85	Q86V85			2	2	5.9	49.395	9	0.0220501	1.84524	1.15197	21.9194	20.9137	22.8923	21.5726	19.593	19.036	20.2073	21.0806
CAND1	Cullin-associated NEDD8-dissociated protein 1	Q86VP6	Q86VP6			48	45	44.1	136.37	248	0.382603	-0.39112	-0.276362	30.2901	29.1106	30.1486	28.9426	29.7972	29.4763	30.4184	30.3644
BPHL	Valacyclovir hydrolase	Q86WA6	Q86WA6			6	6	39.2	32.542	19	0.0885834	-4.36943	-1.38636	26.149	21.4687	22.8243	16.0804	24.9376	25.6627	27.2767	26.1231
ZC3HC1	Nuclear-interacting partner of ALK	Q86WB0	Q86WB0			7	7	20.5	55.261	19	0.788036	0.30742	0.14685	22.9442	23.7538	23.6266	19.9005	20.8132	22.3145	23.8169	22.0507
CHD1L	Chromodomain-helicase-DNA-binding protein 1-like	Q86WJ1	Q86WJ1			6	6	9.6	101	9	0.544059	1.21668	0.420635	22.6995	22.7423	22.2523	22.5936	22.185	23.8356	23.606	15.7944
CARM1	Histone-arginine methyltransferase CARM1	Q86X55	Q86X55			9	9	26.5	65.853	33	0.0871806	1.10017	0.714991	26.7248	25.7456	27.1822	26.2469	24.2926	25.1833	26.4099	25.613
NIT1	Nitrilase homolog 1	Q86X76	Q86X76			11	11	45.9	35.896	52	0.217734	-0.870823	-0.533433	26.4019	25.1581	26.7062	24.5646	26.7967	25.6854	27.4815	26.3504
COMMD2	COMM domain-containing protein 2	Q86X83	Q86X83			2	2	13.1	22.745	9	0.745367	0.422765	0.188479	22.695	21.8156	25.2928	19.6562	21.6835	20.8881	22.9005	22.2964
NCAPG2	Condensin-2 complex subunit G2	Q86XI2	Q86XI2			6	6	7.7	130.96	16	0.250751	0.721143	0.460105	25.253	24.3733	25.2085	23.1376	23.534	23.3648	23.5991	24.59
DDX42	ATP-dependent RNA helicase DDX42	Q86XP3	Q86XP3			15	15	25.5	102.97	40	0.264019	-0.858798	-0.506054	27.1421	24.5801	26.6488	24.6643	26.6418	26.408	27.1982	26.2226
DNAAF5	Dynein assembly factor 5, axonemal	Q86Y56	Q86Y56			8	8	14.2	93.52	23	0.642632	0.380987	0.21402	25.1858	24.4491	25.3257	23.1412	24.6961	22.7686	25.4968	23.6163
STX12	Syntaxin-12	Q86Y82	Q86Y82			9	9	48.2	31.642	39	0.178489	-0.751279	-0.503148	27.108	25.2794	26.0292	25.8771	27.0807	26.7582	27.4679	25.992
GATAD2A	Transcriptional repressor p66-alpha	Q86YP4	Q86YP4			8	7	18.2	68.062	30	0.002389	1.90757	1.38278	25.1768	24.507	24.7499	23.7987	22.7079	21.9568	22.823	23.1144
TRAPPC5	Trafficking protein particle complex subunit 5	Q8IUR0	Q8IUR0			4	4	29.8	20.783	15	0.875435	0.140137	0.0754762	24.1948	24.1946	24.0928	21.9573	23.1945	22.6411	22.6455	25.3978
PLD3	Phospholipase D3	Q8IV08	Q8IV08			6	6	18.6	54.705	15	0.47071	1.56573	0.516005	25.028	23.7842	25.2927	22.5263	23.969	16.8681	25.3602	24.1709
MGA	MAX gene-associated protein	Q8IWI9	Q8IWI9			3	3	1.4	336.16	8	0.00852288	4.90975	2.15588	23.2251	22.9879	22.7824	19.1408	18.2121	14.7036	17.3494	18.232
PHF6	PHD finger protein 6	Q8IWS0	Q8IWS0			6	6	29	41.29	23	0.75644	0.250214	0.141313	24.185	22.8072	22.8298	22.202	22.0993	21.3941	24.3555	23.1744
CCAR1	Cell division cycle and apoptosis regulator protein 1	Q8IX12	Q8IX12			10	10	14.6	132.82	39	0.344012	0.296691	0.230193	25.4936	24.1933	25.2126	25.1332	24.7654	24.849	24.5703	24.6613
DNAJC10	DnaJ homolog subfamily C member 10	Q8IXB1	Q8IXB1			11	11	20.6	91.079	37	0.0677588	2.61348	1.20173	28.091	24.7373	25.8201	22.9741	21.8946	22.0393	23.823	23.4117
NELFCD	Negative elongation factor C/D	Q8IXH7	Q8IXH7			8	8	20.8	66.246	18	0.168037	2.80052	1.005	26.4591	25.4318	26.868	23.9326	22.6168	18.2631	25.4188	25.1908
RAVER1	Ribonucleoprotein PTB-binding 1	Q8IY67	Q8IY67			11	11	32.3	63.876	27	0.957972	-0.0451846	-0.0247929	27.1865	23.8147	26.0804	25.0684	24.3925	26.0642	26.027	25.847
SRRM1	Serine/arginine repetitive matrix protein 1	Q8IYB3	Q8IYB3			4	4	6.4	102.33	9	0.447341	-1.46611	-0.522932	24.8105	20.4691	16.5951	19.1871	21.2493	20.6459	21.7866	23.2445
GSPT2	Eukaryotic peptide chain release factor GTP-binding subunit ERF3B	Q8IYD1	Q8IYD1			1	1	21.3	68.882	4	0.326723	-1.87615	-0.680454	24.128	17.1485	24.3749	23.6585	23.3667	24.2583	24.6834	24.5061
EXOC8	Exocyst complex component 8	Q8IYI6	Q8IYI6			7	7	16.3	81.798	11	0.204793	2.23003	0.868408	24.0354	23.0874	23.9996	23.81	22.0822	16.9547	23.4008	23.5747
PM20D2	Peptidase M20 domain-containing protein 2	Q8IYS1	Q8IYS1			4	4	15.1	47.776	9	0.0220336	5.17012	1.92494	24.9075	22.3014	24.3133	25.004	16.3142	17.0101	23.2571	19.2643
PHACTR4	Phosphatase and actin regulator 4	Q8IZ21	Q8IZ21			4	4	10	78.21	3	0.0599869	3.41871	1.37975	23.6742	21.8673	21.3244	19.8646	16.8866	15.5242	19.6541	20.9908
RPUSD2	RNA pseudouridylate synthase domain-containing protein 2	Q8IZ73	Q8IZ73			3	3	7	61.311	8	0.32825	1.80384	0.669257	22.6968	20.7256	21.9743	23.633	15.9469	20.601	22.366	22.9005
ELMOD2	ELMO domain-containing protein 2	Q8IZ81	Q8IZ81			5	5	20.5	34.96	5	0.0319341	4.9138	1.77611	25.1986	22.0834	25.3457	23.0117	16.758	17.8359	23.6495	17.7407
ALDH16A1	Aldehyde dehydrogenase family 16 member A1	Q8IZ83	Q8IZ83			6	6	9.6	85.126	18	0.282966	2.00415	0.74238	25.3185	23.9947	24.4732	22.7372	23.1812	17.3465	23.6204	24.359
ABI1	Abl interactor 1	Q8IZP0	Q8IZP0			7	6	18.7	55.08	30	0.202005	1.94032	0.824054	25.8587	23.6407	26.5238	24.3916	19.9838	23.5753	25.704	23.3903
SPG20	Spartin	Q8N0X7	Q8N0X7			7	7	15.5	72.832	17	0.512337	0.315693	0.217206	24.662	22.9978	23.8751	24.0569	22.7123	23.9727	23.9291	23.7149
MIER1	Mesoderm induction early response protein 1	Q8N108	Q8N108			3	3	8.4	57.983	11	0.182883	2.6632	0.961833	23.6854	22.2778	23.5624	22.8816	16.7394	23.2024	23.5996	18.2131
CCAR2	Cell cycle and apoptosis regulator protein 2	Q8N163	Q8N163			26	26	46.3	102.9	121	0.46227	-0.312725	-0.223641	28.2062	27.5116	27.5243	27.5452	28.1785	27.2616	28.9323	27.6658
NDUFAF2	Mimitin, mitochondrial	Q8N183	Q8N183			4	4	37.9	19.856	30	0.725422	-0.200428	-0.129772	25.6693	23.5622	25.0469	24.1337	24.3544	24.4561	25.576	24.8273
VPS52	Vacuolar protein sorting-associated protein 52 homolog	Q8N1B4	Q8N1B4			2	2	4.3	82.22	1	0.00708764	-4.46332	-2.11057	19.1993	21.3264	18.5285	16.1599	23.5109	22.2738	23.6456	23.637
NUP93	Nuclear pore complex protein Nup93	Q8N1F7	Q8N1F7			20	20	33.5	93.487	58	0.160655	0.837952	0.549971	27.3629	26.5863	27.2123	25.8992	25.1516	25.5976	27.0411	25.9186
STK11IP	Serine/threonine-protein kinase 11-interacting protein	Q8N1F8	Q8N1F8			2	2	2.4	120.26	7	0.000301342	2.66515	1.96296	21.387	21.1322	21.3249	21.2179	17.5436	19.0193	18.8909	18.9476
LRRC47	Leucine-rich repeat-containing protein 47	Q8N1G4	Q8N1G4			15	15	38.4	63.472	61	0.575389	-0.26435	-0.182758	27.3841	25.5611	26.6274	27.1907	27.2246	26.6535	27.3006	26.642
STAG2	Cohesin subunit SA-2	Q8N3U4	Q8WVM7			21	21	21	26.2	896380000	67	0.970734	0.237432	0.126955	27.2422	27.1764	27.3785	24.4507	26.7304	24.8018	26.9715
MMGT1	Membrane magnesium transporter 1	Q8N4V1	Q8N4V1			3	3	42.7	14.686	8	0.467706	-1.24689	-0.477985	24.4212	17.4517	22.7415	20.8168	23.9631	21.1112	22.4291	22.9154
CISD2	CDGSH iron-sulfur domain-containing protein 2	Q8N5K1	Q8N5K1			6	6	42.2	15.278	31	0.0768762	-0.896926	-0.631427	26.318	25.3647	26.579	25.5838	26.052	26.8565	27	27.5247
TTC9C	Tetratricopeptide repeat protein 9C	Q8N5M4	Q8N5M4			2	2	14	20.012	3	0.089333	-2.33444	-1.08425	21.0979	17.0303	18.0688	16.6106	19.3925	22.0385	20.2675	20.4469
KCTD17	BTB/POZ domain-containing protein KCTD17	Q8N5Z5	Q8N5Z5			11	11	46.1	35.67	50	0.0436788	1.54274	0.960756	27.8212	28.1838	28.4387	26.517	26.2941	24.9536	26.7423	26.7997
CPSF7	Cleavage and polyadenylation specificity factor subunit 7	Q8N684	Q8N684			4	4	10	52.049	6	0.35247	1.87821	0.655856	23.9862	20.7198	23.1458	20.9657	16.9429	22.3495	23.9572	18.0549
METTL13	Methyltransferase-like protein 13	Q8N6R0	Q8N6R0			6	6	12.7	78.767	5	0.145654	2.75975	1.041	22.4487	20.7953	23.0798	22.4422	17.0579	22.8456	21.3627	16.4608
ARFGAP1	ADP-ribosylation factor GTPase-activating protein 1	Q8N6T3	Q8N6T3			2	2	6.9	44.667	6	0.180526	1.45492	0.7422	23.4219	20.5533	21.9067	21.5373	20.9857	20.4363	21.8599	18.3175
EMC1	ER membrane protein complex subunit 1	Q8N766	Q8N766			13	13	19.5	111.76	38	0.32165	-0.674034	-0.415012	26.3412	24.7615	24.9099	24.0455	24.7538	25.3135	26.4622	26.2247
PAF1	RNA polymerase II-associated factor 1 homolog	Q8N7H5	Q8N7H5			9	9	24.1	59.975	23	0.0526611	-0.631446	-0.500297	23.0254	23.8405	22.8731	23.6116	23.7064	23.8748	24.2922	24.0028
ENAH	Protein enabled homolog	Q8N8S7	Q9UI08			14	14	14	32.1	433950000	51	0.585376	1.12682	0.707376	26.6524	25.0563	25.7413	26.5464	23.5493	25.0837	25.678
NHLRC2	NHL repeat-containing protein 2	Q8NBF2	Q8NBF2			7	7	15.2	79.443	18	0.761117	0.359707	0.168841	24.3163	23.8257	24.427	21.4774	24.8836	20.6675	23.8096	23.2468
GOLM1	Golgi membrane protein 1	Q8NBJ4	Q8NBJ4			4	4	13	45.333	11	0.643641	-0.508244	-0.248657	23.4514	22.5396	21.7953	18.9013	22.0385	21.5437	21.9611	23.1773
COLGALT1	Procollagen galactosyltransferase 1	Q8NBJ5	Q8NBJ5			9	9	16.2	71.635	23	0.0935268	2.341	1.07607	25.4889	24.0816	25.1925	23.663	22.6615	19.1455	24.2163	23.0387
SUMF2	Sulfatase-modifying factor 2	Q8NBJ7	Q8NBJ7			6	6	26.2	33.843	31	0.381484	-0.830623	-0.441904	25.6401	22.9554	24.4638	22.3794	23.4493	24.4653	25.6186	25.2281
TXNDC5	Thioredoxin domain-containing protein 5	Q8NBS9	Q8NBS9			16	16	53.7	47.628	91	0.140363	-0.80447	-0.545891	28.8333	26.9456	28.6598	28.3498	29.1606	28.7677	29.487	28.5911
SCCPDH	Saccharopine dehydrogenase-like oxidoreductase	Q8NBX0	Q8NBX0			9	9	39.2	47.151	24	0.531261	-1.03441	-0.40447	26.2731	24.367	25.652	20.1163	24.7812	23.2797	26.1567	26.3285
SERBP1	Plasminogen activator inhibitor 1 RNA-binding protein	Q8NC51	Q8NC51			15	15	40	44.965	135	0.496609	0.315193	0.219545	29.2935	27.6113	28.5727	28.7872	27.9925	28.1725	28.9932	27.8458
DYNC2H1	Cytoplasmic dynein 2 heavy chain 1	Q8NCM8	Q8NCM8			33	33	11.2	492.62	64	0.858921	-0.579738	-0.140555	27.6298	26.6341	27.8803	15.1991	23.0027	25.605	25.7524	25.3022
APOA1BP	NAD(P)H-hydrate epimerase	Q8NCW5	Q8NCW5			8	8	42.7	31.674	58	0.817792	-0.107249	-0.0741925	28.6815	27.1207	28.3413	27.7637	28.2387	27.2553	28.556	28.2862
ABCF1	ATP-binding cassette sub-family F member 1	Q8NE71	Q8NE71			13	13	24.4	95.925	45	0.894844	-0.129398	-0.0667528	27.4499	24.1184	24.4661	23.9417	24.9128	25.4655	26.1099	24.0054
FBXO22	F-box only protein 22	Q8NEZ5	Q8NEZ5			9	9	31	44.508	22	0.35044	-2.41473	-0.713305	25.674	24.8951	25.821	16.0378	24.8272	25.1947	26.1675	25.8974
LPCAT1	Lysophosphatidylcholine acyltransferase 1	Q8NF37	Q8NF37			3	3	9.2	59.151	10	0.144486	3.4302	1.1265	24.4117	23.6975	24.6651	22.994	16.7336	17.3856	23.4173	24.511
BOD1L1	Biorientation of chromosomes in cell division protein 1-like 1	Q8NFC6	Q8NFC6			9	9	4.8	330.46	27	0.924959	-0.0857778	-0.0457886	22.2413	21.1106	22.6392	19.9877	20.9892	22.1163	20.1541	23.0624
FLAD1	FAD synthase	Molybdenum cofactor biosynthesis protein-like region	FAD synthase region				9	9	25.2	40.345	248120000	0.0912731	0.166416	4.0435	1.34218	25.7508	25.435	25.9779	25.107	22.0567	15.7328
NUP43	Nucleoporin Nup43	Q8NFH3	Q8NFH3			5	5	22.6	42.15	12	0.633717	-0.51262	-0.253564	25.6636	23.9061	25.513	21.9097	24.8136	24.5598	26.1159	23.5536
NUP37	Nucleoporin Nup37	Q8NFH4	Q8NFH4			7	7	35.3	36.707	29	0.671245	0.286915	0.174595	25.6196	24.9261	25.4399	24.605	24.08	26.1414	25.5956	23.6259
CMAS	N-acylneuraminate cytidylyltransferase	Q8NFW8	Q8NFW8			7	7	29.3	48.379	12	0.54223	1.32319	0.434041	24.8076	20.807	24.0139	20.9155	24.7103	17.8241	18.7393	23.9776
ATL2	Atlastin-2	Q8NHH9	Q8NHH9			4	4	7.7	66.228	11	0.607361	-0.920398	-0.341112	24.2005	20.6508	23.4046	17.0549	21.1614	21.586	23.4209	22.8242
NEDD1	Protein NEDD1	Q8NHV4	Q8NHV4			2	2	5.9	71.965	8	0.164179	1.3837	0.738647	21.285	19.1591	21.3432	19.0733	17.1079	18.9221	19.6056	19.6901
THOC2	THO complex subunit 2	Q8NI27	Q8NI27			12	12	10.2	182.77	34	0.700998	-0.959417	-0.283734	26.0165	24.9873	25.7338	16.6263	22.5285	23.469	25.8772	25.3269
ADCK3	Atypical kinase ADCK3, mitochondrial	Q8NI60	Q8NI60			6	6	12.4	71.949	23	0.0628289	-1.938	-1.0475	24.623	23.3423	25.0419	22.2076	26.8275	26.174	25.754	24.2113
GRPEL2	GrpE protein homolog 2, mitochondrial	Q8TAA5	Q8TAA5			4	4	32.4	25.431	10	0.348493	-2.09377	-0.684413	24.1131	16.3141	22.2909	22.055	25.3335	19.9748	24.488	23.3518
WDR48	WD repeat-containing protein 48	Q8TAF3	Q8TAF3			4	4	10.8	76.21	12	0.207159	-2.34411	-0.881884	23.5136	16.9227	21.8283	19.8581	24.6576	20.7654	23.8309	22.2453
SMARCC2	SWI/SNF complex subunit SMARCC2	Q8TAQ2	Q8TAQ2			8	8	19.4	132.88	17	0.0976457	-3.91531	-1.30631	24.8809	21.631	22.7992	15.654	25.5538	24.4005	25.2121	25.4599
NPLOC4	Nuclear protein localization protein 4 homolog	Q8TAT6	Q8TAT6			14	14	32.2	68.119	47	0.652342	-0.184671	-0.132885	26.5312	25.1974	26.8282	26.0481	26.3726	25.953	26.7229	26.295
UBA3	NEDD8-activating enzyme E1 catalytic subunit	Q8TBC4	Q8TBC4			15	15	51.8	51.852	49	0.883806	0.0546679	0.0402408	27.2548	26.1649	27.3542	26.6244	26.5831	26.3068	26.9498	27.3399
PIP4K2C	Phosphatidylinositol 5-phosphate 4-kinase type-2 gamma	Q8TBX8	Q8TBX8			4	4	13.5	47.299	14	0.682337	-0.887467	-0.289571	24.5876	17.2015	24.0367	21.9059	22.1556	19.9368	23.535	25.6542
TBC1D15	TBC1 domain family member 15	Q8TC07	Q8TC07			9	9	13.7	79.49	16	0.631397	0.447995	0.237453	23.348	23.7672	23.942	22.1763	24.6101	20.8385	23.4162	22.5766
RDH11	Retinol dehydrogenase 11	Q8TC12	Q8TC12			6	6	26.7	35.386	31	0.554242	-0.87542	-0.365065	26.0224	23.5958	24.885	20.3271	23.623	23.3254	26.0824	25.3012
KIAA1524	Protein CIP2A	Q8TCG1	Q8TCG1			5	5	6.5	102.18	21	0.923551	-0.123696	-0.0553169	22.887	23.5431	24.7008	20.6138	23.6323	20.4322	24.3263	23.8486
STT3B	Dolichyl-diphosphooligosaccharide--protein glycosyltransferase subunit STT3B	Q8TCJ2	Q8TCJ2			6	6	8.4	93.673	14	0.108834	3.03046	1.16104	24.7688	22.454	24.7941	23.5725	16.4745	23.025	22.659	21.3091
PNPT1	Polyribonucleotide nucleotidyltransferase 1, mitochondrial	Q8TCS8	Q8TCS8			20	20	30.9	85.95	38	0.583726	1.502	0.417846	26.6139	22.4987	26.082	23.7933	16.2165	24.7911	27.1558	24.8165
HM13	Minor histocompatibility antigen H13	Q8TCT9	Q8TCT9			5	5	21.2	41.488	13	0.148858	3.88469	1.16092	25.5184	24.5516	25.5591	21.9034	18.4129	15.3404	24.2162	24.0242
NEK9	Serine/threonine-protein kinase Nek9	Q8TD19	Q8TD19			15	15	28.1	107.17	58	0.468234	0.478964	0.295896	26.8335	25.9534	26.8163	25.032	26.0639	24.966	26.7619	24.9276
DDX54	ATP-dependent RNA helicase DDX54	Q8TDD1	Q8TDD1			2	2	3.2	98.594	6	0.348485	-1.01679	-0.508395	22.5638	18.5512	18.6722	19.9173	21.2703	20.0025	21.697	20.802
RNASEH2C	Ribonuclease H2 subunit C	Q8TDP1	Q8TDP1			3	3	24.4	17.84	8	0.721461	-0.55411	-0.22319	22.1801	20.9855	21.2431	15.7447	20.089	20.1584	20.8088	21.3136
DTD1	D-tyrosyl-tRNA(Tyr) deacylase 1	Q8TEA8	Q8TEA8			3	3	28.7	23.423	7	0.10524	3.96614	1.2875	25.1449	23.7452	22.1937	21.3802	17.7954	17.473	24.8082	16.5227
NUP210	Nuclear pore membrane glycoprotein 210	Q8TEM1	Q8TEM1			26	26	21.9	205.11	97	0.978977	-0.0230846	-0.0125431	26.9982	27.0784	27.674	25.2595	26.1115	25.4556	28.5022	27.0331
GEMIN5	Gem-associated protein 5	Q8TEQ6	Q8TEQ6			21	21	20.6	168.59	60	0.274976	1.01964	0.551475	26.2793	25.6419	26.1104	23.8729	24.0861	23.2262	26.2744	24.2392
IPO4	Importin-4	Q8TEX9	Q8TEX9			25	25	33.3	118.71	99	0.0422365	1.21664	0.825912	28.1007	27.2321	27.6537	26.942	25.9041	25.3348	27.1209	26.7023
PPP4R1	Serine/threonine-protein phosphatase 4 regulatory subunit 1	Q8TF05	Q8TF05			4	4	5.8	107	11	0.00480797	4.04857	2.09759	23.0279	22.995	23.4311	21.8337	16.8068	21.0063	18.8305	18.4499
ZC3H15	Zinc finger CCCH domain-containing protein 15	Q8WU90	Q8WU90			6	6	21.6	48.602	18	0.560183	0.680714	0.323522	25.2773	23.6001	25.1936	25.438	22.1361	26.3868	25.4299	22.8334
PPIL4	Peptidyl-prolyl cis-trans isomerase-like 4	Q8WUA2	Q8WUA2			6	6	21.1	57.224	11	0.00509528	5.36355	2.38649	24.0444	22.4048	23.131	24.6	16.7354	16.8549	21.5859	17.5498
PTPMT1	Phosphatidylglycerophosphatase and protein-tyrosine phosphatase 1	Q8WUK0	Q8WUK0			3	3	19.4	22.843	10	0.0244529	-0.803732	-0.633266	22.5058	22.0882	23.0922	23.1595	23.5714	23.4361	23.7309	23.3224
NUP133	Nuclear pore complex protein Nup133	Q8WUM0	Q8WUM0			21	21	28.9	128.98	61	0.762127	0.266277	0.144675	27.0083	26.9348	27.7423	25.0028	27.013	24.5967	27.0095	27.004
PDCD6IP	Programmed cell death 6-interacting protein	Q8WUM4	Q8WUM4			29	29	42.3	96.022	174	0.431298	-0.443037	-0.290468	29.4053	27.2732	28.7564	27.9498	28.5396	28.3208	29.442	28.8545
THEM6	Protein THEM6	Q8WUY1	Q8WUY1			2	2	20.2	23.865	7	0.122987	-1.90554	-0.924019	24.091	22.6609	19.3832	23.2114	24.8119	23.9616	23.6371	24.5582
LEO1	RNA polymerase-associated protein LEO1	Q8WVC0	Q8WVC0			8	8	20.1	75.403	19	0.799305	-0.379126	-0.156246	24.1349	24.0029	19.7457	23.8528	24.8003	20.5745	24.3439	23.5341
NUDCD2	NudC domain-containing protein 2	Q8WVJ2	Q8WVJ2			5	5	52.2	17.676	12	0.891395	0.0800829	0.0512622	24.2204	23.0052	22.4912	22.5685	22.5994	22.5905	22.5969	24.1784
SCFD1	Sec1 family domain-containing protein 1	Q8WVM8	Q8WVM8			15	15	40	72.379	54	0.138759	-0.899717	-0.589135	27.7855	26.6827	26.529	25.6269	27.4946	26.8313	28.2191	27.6779
UBLCP1	Ubiquitin-like domain-containing CTD phosphatase 1	Q8WVY7	Q8WVY7			8	8	35.8	36.804	25	0.771706	-0.173277	-0.110312	26.0421	24.3203	25.7426	24.8252	25.6053	24.3456	26.3167	25.3558
PCNP	PEST proteolytic signal-containing nuclear protein	Q8WW12	Q8WW12			4	4	30.9	18.925	25	0.947857	0.0388761	0.0247589	25.4262	23.7468	23.9832	23.5001	23.5301	23.4783	24.9876	24.5049
ATXN2L	Ataxin-2-like protein	Q8WWM7	Q8WWM7			15	15	20.7	113.37	50	0.751228	-0.124753	-0.0906742	26.4461	25.2775	26.394	26.3891	26.2041	26.5666	26.6626	25.5725
PRPF31	U4/U6 small nuclear ribonucleoprotein Prp31	Q8WWY3	Q8WWY3			16	16	47.3	55.455	52	0.0288907	2.65953	1.37752	28.7905	27.9839	29.3453	25.6135	25.6138	25.6193	25.8826	23.9794
NELFB	Negative elongation factor B	Q8WX92	Q8WX92			8	8	23.4	65.697	34	0.210041	1.51995	0.729708	26.3147	25.1425	26.3191	24.2616	25.0184	22.3851	26.1851	22.3695
PSPC1	Paraspeckle component 1	Q8WXF1	Q8WXF1			12	12	27.3	58.743	47	0.214451	1.16047	0.63206	27.2807	24.3846	26.9961	26.6112	26.6782	24.5159	24.9004	24.5363
GATAD2B	Transcriptional repressor p66-beta	Q8WXI9	Q8WXI9			6	6	18.2	65.26	24	0.927586	-0.0468183	-0.0313367	24.6121	24.0233	24.1081	23.4748	23.8375	23.0613	25.1252	24.3816
DNAJC9	DnaJ homolog subfamily C member 9	Q8WXX5	Q8WXX5			7	7	37.3	29.909	17	0.548128	0.306677	0.206929	26.4338	24.4665	24.7741	25.2893	24.8558	24.5738	25.5493	24.758
BRI3BP	BRI3-binding protein	Q8WY22	Q8WY22			2	2	14.3	27.835	9	0.104635	3.00955	1.16864	24.1902	20.4172	23.7965	19.1643	18.613	16.2462	20.4017	20.2691
CTNNBL1	Beta-catenin-like protein 1	Q8WYA6	Q8WYA6			7	7	20.2	65.173	24	0.00648585	-1.83552	-1.26619	23.8756	22.8773	24.6458	23.5352	24.8994	25.5938	26.1601	25.6227
LZIC	Protein LZIC	Q8WZA0	Q8WZA0			4	4	27.4	21.494	12	0.53606	-0.699052	-0.338463	24.7349	21.8373	24.6713	21.1203	24.025	24.2172	24.5788	22.339
SMPDL3B	Acid sphingomyelinase-like phosphodiesterase 3b	Q92485	Q92485			6	6	20.7	50.813	16	0.200071	3.23643	0.996343	25.4957	21.43	24.8033	24.8294	25.0504	17.3253	17.4247	23.8122
DDX1	ATP-dependent RNA helicase DDX1	Q92499	Q92499			35	35	55.5	82.431	149	0.145376	0.78848	0.535897	29.4715	27.4645	28.7323	28.8326	27.676	27.5856	28.4752	27.6103
HSD17B8	Estradiol 17-beta-dehydrogenase 8	Q92506	Q92506			4	4	20.3	26.973	17	0.13965	-3.10288	-1.09912	23.7781	21.582	23.6606	16.1845	23.4109	24.1037	25.1135	24.9885
H1FX	Histone H1x	Q92522	Q92522			4	4	23.9	22.487	19	0.43978	-1.21441	-0.49204	26.5855	24.0807	24.1238	19.8664	24.7934	25.228	23.6606	25.8321
PSMF1	Proteasome inhibitor PI31 subunit	Q92530	Q92530			4	4	17.3	29.816	14	0.546711	-0.425803	-0.255454	25.5178	23.1241	24.8327	23.2228	25.0275	24.3126	25.1684	23.8921
GBF1	Golgi-specific brefeldin A-resistance guanine nucleotide exchange factor 1	Q92538	Q92538			17	17	15	206.44	34	0.710679	0.204516	0.134048	25.4342	25.4966	25.276	23.7673	23.912	24.699	25.4153	25.1297
NCSTN	Nicastrin	Q92542	Q92542			6	6	12.3	78.41	34	0.738303	-0.287723	-0.157909	26.4495	24.4746	26.248	26.1963	26.6641	24.0941	26.7719	26.9892
TM9SF4	Transmembrane 9 superfamily member 4	Q92544	Q92544			2	2	4.4	74.518	5	0.439105	1.48305	0.531542	24.9345	22.7771	24.2916	22.5456	17.1567	23.1291	23.721	24.6099
MRPS27	28S ribosomal protein S27, mitochondrial	Q92552	Q92552			10	10	33.1	47.611	45	0.881954	-0.0984888	-0.0602126	27.2654	25.8432	26.4975	24.5075	25.6304	25.7618	26.5757	26.5395
WASF1	Wiskott-Aldrich syndrome protein family member 1	Q92558	Q92558			3	3	10	61.651	5	0.40202	1.30491	0.533192	23.513	22.2985	23.1341	21.3714	17.2322	23.2512	22.4511	22.1629
AP3S1	AP-3 complex subunit sigma-1	Q92572	Q92572			3	3	19.2	21.732	7	0.242982	2.00528	0.786778	23.6594	20.4847	22.7235	22.1713	19.041	16.9274	23.0726	21.9768
UBXN4	UBX domain-containing protein 4	Q92575	Q92575			5	5	22	56.777	15	0.477054	0.438132	0.277673	24.1704	23.4837	24.1686	23.7357	23.7511	22.1302	23.1546	24.77
NDRG1	Protein NDRG1	Q92597	Q92597			9	9	40.1	42.835	47	0.0421712	1.48107	0.939978	26.9427	26.197	26.174	26.3168	26.1417	23.557	24.6731	25.3344
HSPH1	Heat shock protein 105 kDa	Q92598	Q92598			34	33	52.2	96.864	220	0.338509	0.512942	0.343493	29.9434	28.4366	29.6376	28.8493	28.4864	28.3997	29.7377	28.1912
2008-09-01	Septin-8	Q92599	Q92599			8	8	30.8	55.756	32	0.169688	1.42088	0.743684	26.299	25.9579	26.4399	25.44	22.2254	26.1986	25.6547	24.3746
RQCD1	Cell differentiation protein RCD1 homolog	Q92600	Q92600			4	4	16.7	33.631	13	0.975078	0.0140471	0.00981388	23.2494	22.3174	23.3964	24.3046	23.4643	23.0613	23.6256	23.0604
GCN1L1	Translational activator GCN1	Q92616	Q92616			73	73	35.7	292.75	286	0.528171	0.222552	0.16702	29.469	29.3025	29.6682	28.4885	29.1454	28.3917	29.3055	29.1954
DHX38	Pre-mRNA-splicing factor ATP-dependent RNA helicase PRP16	Q92620	Q92620			8	8	9.9	140.5	17	0.565954	0.59639	0.300881	25.5908	22.1263	24.4867	22.6211	22.2119	22.6715	24.7397	22.8161
NUP205	Nuclear pore complex protein Nup205	Q92621	Q92621			24	24	16.2	227.92	63	0.319193	1.54901	0.638396	27.6164	27.0856	27.6463	23.4273	26.5104	22.7064	26.6847	23.678
MRPS31	28S ribosomal protein S31, mitochondrial	Q92665	Q92665			6	6	24.6	45.318	24	0.781282	0.300066	0.147579	26.5876	25.3588	26.0001	22.4614	24.4953	23.8292	26.1127	24.7705
ANP32B	Acidic leucine-rich nuclear phosphoprotein 32 family member B	Q92688	Q92688			7	7	31.1	28.787	92	0.630137	0.272624	0.177311	29.296	27.4547	28.9627	29.1381	27.7235	28.1201	29.2303	28.6871
TFG	Protein TFG	Q92734	Q92734			11	11	39.8	43.447	70	0.145373	-0.837411	-0.558061	28.5228	26.5151	28.25	27.5156	28.8197	27.8816	28.6599	28.7918
ARPC1A	Actin-related protein 2/3 complex subunit 1A	Q92747	Q92747			11	10	47.8	41.569	37	0.0920746	-2.11627	-1.02897	26.8413	25.0795	27.1632	22.8373	26.6761	27.6632	28.4431	27.6039
HDAC2	Histone deacetylase 2	Q92769	Q92769			13	10	48.4	55.364	104	0.397525	0.788871	0.422726	28.5597	28.0082	28.8534	27.2732	27.9189	25.0692	28.6752	27.8758
STAM	Signal transducing adapter molecule 1	Q92783	O75886			3	3	3	9.4	37595000	5	0.389103	2.42459	0.936876	24.5618	20.5788	21.7778	20.9274	20.6199	15.6262	20.8538
DPF2	Zinc finger protein ubi-d4	Q92785	Q92785			5	5	26.1	44.155	19	0.271726	-2.47959	-0.813252	24.4725	23.9522	24.3406	16.1106	24.5902	24.2708	25.2365	24.6967
SYMPK	Symplekin	Q92797	Q92797			19	19	26.8	141.15	53	0.189334	0.655779	0.454438	27.2944	26.5476	26.9802	25.8741	25.3042	25.6878	26.7085	26.3727
GGH	Gamma-glutamyl hydrolase	Q92820	Q92820			11	11	32.4	35.964	40	0.547027	0.326858	0.216132	26.9574	26.1245	27.3014	25.4951	25.455	26.3428	26.896	25.8771
DDX17	Probable ATP-dependent RNA helicase DDX17	Q92841	Q92841			28	21	46.9	80.272	149	0.869736	-0.111911	-0.067665	29.5808	27.4263	28.235	27.0279	28.2701	27.4706	29.045	27.9319
RAD50	DNA repair protein RAD50	Q92878	Q92878			42	42	38.5	153.89	156	0.207709	0.526106	0.383278	28.9096	28.3271	28.7249	27.493	28.2267	27.3132	28.0516	27.7587
CELF1	CUGBP Elav-like family member 1	Q92879	O95319			8	8	8	20	183970000	34	0.963116	0.315387	0.160962	25.9077	22.983	25.0523	22.6625	22.2998	23.8323	24.7096
ARHGEF1	Rho guanine nucleotide exchange factor 1	Q92888	Q92888			4	4	5.9	102.43	6	0.350542	1.57349	0.615932	21.8647	21.0336	21.552	20.1148	24.0473	18.1408	18.5338	17.5492
UFD1L	Ubiquitin fusion degradation protein 1 homolog	Q92890	Q92890			9	9	45.6	34.5	40	0.555593	0.484661	0.272787	26.8088	24.6316	26.5582	25.3731	24.0699	25.3917	26.8962	25.0752
UPF1	Regulator of nonsense transcripts 1	Q92900	Q92900			27	27	35	124.34	69	0.0235696	2.27144	1.29534	27.9821	26.1328	27.5337	26.8508	23.9898	24.0004	26.6879	24.7354
COPS5	COP9 signalosome complex subunit 5	Q92905	Q92905			10	10	45.5	37.578	59	0.974455	-0.0317454	-0.0162709	27.4429	25.6843	27.3217	25.5275	27.7595	24.2166	27.4142	26.7132
SMARCC1	SWI/SNF complex subunit SMARCC1	Q92922	Q92922			14	10	23.3	122.87	47	0.526652	-0.643139	-0.328605	27.4372	25.972	26.5926	23.3525	26.1048	25.9248	27.5744	26.3229
KHSRP	Far upstream element-binding protein 2	Q92945	Q92945			24	23	44.2	73.114	125	0.359516	0.506603	0.335342	29.1596	27.1446	28.7277	28.286	27.3511	27.4295	28.5053	28.0057
GCDH	Glutaryl-CoA dehydrogenase, mitochondrial	Q92947	Q92947			5	5	22.1	48.127	14	0.387268	2.26923	0.660695	25.8501	25.285	26.4844	23.2472	25.739	24.8962	25.1823	15.9724
TNPO1	Transportin-1	Q92973	Q92973			20	17	32.7	102.35	78	0.969209	-0.028841	-0.0167997	28.5948	27.7069	28.7796	26.2734	27.8522	26.8531	28.9657	27.7992
ARHGEF2	Rho guanine nucleotide exchange factor 2	Q92974	Q92974			8	8	11.6	111.54	20	0.197687	0.993869	0.589409	24.4063	21.6766	24.4679	24.3411	22.6132	22.8357	22.8649	22.6026
GLMN	Glomulin	Q92990	Q92990			4	4	9.9	68.207	19	0.33609	1.78752	0.65965	25.1804	23.7781	25.1323	21.6719	17.8204	22.5455	24.4841	23.7626
USP9X	Probable ubiquitin carboxyl-terminal hydrolase FAF-X	Q93008	O00507			33	33	33	19.8	1025400000	96	0.584474	1.3248	0.707314	27.6742	26.7434	28.2083	26.0853	26.2561	23.6794	26.7262
USP7	Ubiquitin carboxyl-terminal hydrolase 7	Q93009	Q93009			29	29	36.4	128.3	91	0.701595	0.224891	0.144217	28.3844	26.9775	28.1533	26.9029	26.4575	26.9937	28.2631	27.8043
CUL5	Cullin-5	Q93034	Q93034			14	14	20.1	90.954	30	0.792514	-0.398699	-0.16276	24.5757	25.5865	26.107	20.2885	22.9323	24.3462	25.4534	25.4204
SMARCE1	SWI/SNF-related matrix-associated actin-dependent regulator of chromatin subfamily E member 1	Q969G3	Q969G3			5	5	16.8	46.649	21	0.210419	-2.81632	-0.936116	24.758	24.0784	24.2595	16.4297	24.526	25.1699	25.8902	25.2047
MYDGF	Myeloid-derived growth factor	Q969H8	Q969H8			4	4	32.9	18.795	25	0.428928	0.684474	0.37877	25.7664	24.4186	26.2907	23.1533	23.8112	23.7026	25.3871	23.9902
PIGT	GPI transamidase component PIG-T	Q969N2	Q969N2			4	4	10	65.699	7	0.548849	1.15372	0.409583	20.3359	21.6781	19.7919	19.0018	17.1369	16.0423	23.8548	19.1588
GFM2	Ribosome-releasing factor 2, mitochondrial	Q969S9	Q969S9			4	4	7.3	86.6	15	0.0708118	-1.31959	-0.823811	24.9137	22.5268	24.3402	22.7866	24.5301	25.0655	25.2132	25.0371
WBP2	WW domain-binding protein 2	Q969T9	Q969T9			4	4	24.9	28.087	7	0.656546	0.712526	0.282337	22.0391	23.5366	21.4614	21.3505	19.471	18.5075	24.6195	22.9394
NCLN	Nicalin	Q969V3	Q969V3			11	11	25.9	62.974	26	0.0150169	1.69073	1.12603	26.195	25.9046	26.3953	24.9932	24.0729	23.1251	24.5886	24.9385
TBRG4	Protein TBRG4	Q969Z0	Q969Z0			13	13	33	70.737	26	0.881832	-0.141469	-0.0739846	26.3521	24.0086	25.5517	23.5333	23.969	24.8439	26.8218	24.3768
FAM162A	Protein FAM162A	Q96A26	Q96A26			5	5	31.8	17.342	17	0.976767	-0.0501637	-0.0189121	25.1982	22.156	23.572	19.1686	21.2275	20.4562	24.9491	23.6625
CCDC47	Coiled-coil domain-containing protein 47	Q96A33	Q96A33			11	11	26.5	55.873	34	0.466463	0.812716	0.397331	27.3734	25.1451	26.7114	24.7633	25.4316	22.7745	26.6181	25.9181
SYAP1	Synapse-associated protein 1	Q96A49	Q96A49			7	7	25.6	39.933	18	0.182356	1.34467	0.710762	25.5457	23.1588	24.3934	25.5221	21.2603	24.0968	23.7508	24.1334
EXOC4	Exocyst complex component 4	Q96A65	Q96A65			10	10	15.1	110.5	15	0.278776	1.24608	0.608852	22.3822	24.1442	25.1547	23.5717	20.0697	22.8117	24.0773	23.3098
MAGOHB	Protein mago nashi homolog 2	Q96A72	Q96A72			7	1	56.1	17.276	21	0.21487	2.79672	0.927025	26.7173	24.46	26.2706	25.348	17.1963	23.7378	25.9186	24.7562
ISOC2	Isochorismatase domain-containing protein 2, mitochondrial	Q96AB3	Q96AB3			5	5	48.3	22.337	25	0.342174	0.460074	0.318144	27.1459	25.2304	26.6404	26.3601	25.4755	25.6611	26.2201	26.1798
FERMT2	Fermitin family homolog 2	Q96AC1	Q9BQL6			12	12	12	29	262380000	31	0.327933	2.77003	1.01735	26.5624	24.2184	25.574	24.728	23.9067	22.9929	25.3219
FUBP1	Far upstream element-binding protein 1	Q96AE4	Q96AE4			20	19	40.5	67.56	111	0.127501	-0.994417	-0.636428	29.0661	26.8593	28.2871	27.0547	28.8138	28.3039	29.3211	28.8061
LRRC59	Leucine-rich repeat-containing protein 59	Q96AG4	Q96AG4			12	12	38.8	34.93	95	0.155336	-0.665183	-0.471962	29.8689	28.166	29.6256	29.0621	29.9617	29.5586	30.2359	29.627
RPE	RPEL1	Ribulose-phosphate 3-epimerase	Ribulose-phosphate 3-epimerase-like protein 1					2	24.927	0	74428000	8	0.295612	0.625438	-1.52683	-0.654494	24.0003	22.2624	18.4541	21.7614
VPS33A	Vacuolar protein sorting-associated protein 33A	Q96AX1	Q96AX1			4	4	10.1	67.61	9	0.0408675	4.61204	1.66114	22.9331	22.6366	25.4273	22.338	17.6515	16.1654	23.5007	17.5693
FKBP10	Peptidyl-prolyl cis-trans isomerase FKBP10	Q96AY3	Q96AY3			10	10	23.4	64.244	25	0.153351	-1.25603	-0.710172	26.0058	23.2713	24.7759	23.4315	25.3455	25.3601	26.8657	24.9371
TTC28	Tetratricopeptide repeat protein 28	Q96AY4	Q96AY4			19	19	12.5	270.88	25	0.0128088	5.67531	2.16533	24.5778	25.68	26.7048	22.1614	18.47	17.0272	22.8826	18.0429
PTER	Phosphotriesterase-related protein	Q96BW5	Q96BW5			4	4	16.6	39.017	5	0.235717	2.36098	0.845652	23.2432	23.1085	20.4764	20.8341	17.202	16.2919	22.6441	22.0804
EFHD2	EF-hand domain-containing protein D2	Q96C19	Q9BUP0			10	10	10	39.6	856180000	50	0.187361	3.17543	1.29007	27.7748	26.5634	28.0018	26.2242	26.8	22.5832	20.7583
GALM	Aldose 1-epimerase	Q96C23	Q96C23			5	5	21.1	37.765	15	0.571807	0.673995	0.316818	25.2445	23.754	24.4831	20.8395	21.2125	23.8094	23.0485	23.5547
PYCR2	Pyrroline-5-carboxylate reductase 2	Q96C36	Q96C36			15	14	60.3	33.637	96	0.0557253	-0.87084	-0.636644	29.0656	27.7089	28.889	27.8661	29.3543	28.9604	29.5308	29.1674
DCPS	m7GpppX diphosphatase	Q96C86	Q96C86			8	8	36.5	38.608	37	0.499695	-0.443488	-0.274165	26.8065	24.9717	26.3045	24.2843	26.1398	25.4963	26.4804	26.0245
PPP1R14B	Protein phosphatase 1 regulatory subunit 14B	Q96C90	Q96C90			2	2	30.6	15.911	8	0.192413	-1.20874	-0.662961	23.6888	21.0741	20.2595	21.2495	23.5564	22.1846	23.2314	22.1346
ACSF2	Acyl-CoA synthetase family member 2, mitochondrial	Q96CM8	Q96CM8			12	12	31.7	68.124	55	0.0840559	-1.37151	-0.824705	26.3112	23.8351	25.6089	24.0959	26.0891	25.7483	27.1156	26.3842
ISOC1	Isochorismatase domain-containing protein 1	Q96CN7	Q96CN7			7	7	37.2	32.236	42	0.825422	0.0937805	0.0666528	27.2197	25.8125	26.7982	25.8887	26.3336	26.0307	26.9447	26.0349
FLYWCH2	FLYWCH family member 2	Q96CP2	Q4VC44			3	3	3	31.4	57091000	19	0.986935	-0.116008	-0.0661026	24.2613	21.1774	21.9429	22.1244	21.6423	22.4993	23.4237
FAF2	FAS-associated factor 2	Q96CS3	Q96CS3			14	14	46.5	52.623	85	0.85502	-0.110063	-0.0697913	28.0385	26.9033	27.8748	26.3032	27.267	26.2926	27.9437	28.0567
FOXRED1	FAD-dependent oxidoreductase domain-containing protein 1	Q96CU9	Q96CU9			3	3	6.6	53.811	9	0.309398	1.86403	0.695808	22.9667	21.6804	23.7362	21.9225	17.8414	22.7873	24.1299	18.0911
AP2M1	AP-2 complex subunit mu	Q96CW1	Q96CW1			7	7	20.7	49.654	12	0.59906	1.24585	0.383881	26.087	22.1236	23.2707	24.0066	24.9285	16.3985	25.0195	24.1582
KCTD12	BTB/POZ domain-containing protein KCTD12	Q96CX2	Q6ZWB6			16	16	16	54.8	1304200000	75	0.286713	1.62222	1.08463	28.4657	26.7866	28.2728	27.4332	26.3433	25.5512	26.8811
NMD3	60S ribosomal export protein NMD3	Q96D46	Q96D46			6	6	22.1	57.603	12	0.353561	1.33145	0.572805	24.815	23.0497	24.1303	19.6934	20.7682	20.2085	22.1693	23.2167
RMDN1	Regulator of microtubule dynamics protein 1	Q96DB5	Q96DB5			5	5	18.8	35.808	6	0.0119774	-5.07914	-2.0918	21.9029	18.6177	18.4901	15.8964	23.0054	24.3205	25.5861	22.3115
CMBL	Carboxymethylenebutenolidase homolog	Q96DG6	Q96DG6			4	4	21.6	28.048	16	0.366595	1.86164	0.64046	23.3655	23.7075	23.9462	20.7193	17.0719	19.3476	24.8114	23.061
SNRNP40	U5 small nuclear ribonucleoprotein 40 kDa protein	Q96DI7	Q96DI7			11	11	51	39.31	41	0.227597	0.980531	0.56689	27.4882	26.5766	27.2185	24.9332	25.2777	24.4765	26.5753	25.9648
MRPL38	39S ribosomal protein L38, mitochondrial	Q96DV4	Q96DV4			5	5	13.9	44.596	13	0.953941	-0.0839849	-0.0350701	23.9769	22.8387	23.8489	18.5957	21.6178	22.3409	24.075	21.5624
KIAA1279	KIF1-binding protein	Q96EK5	Q96EK5			6	6	20.9	71.813	18	0.184732	-2.08541	-0.871849	21.9774	21.6743	25.4108	22.2127	25.6732	21.7168	26.5986	25.6282
GNPNAT1	Glucosamine 6-phosphate N-acetyltransferase	Q96EK6	Q96EK6			5	5	49.5	20.749	20	0.753714	-0.158945	-0.107114	26.6615	24.737	26.3207	26.4486	26.0073	26.0854	26.792	25.9188
MRPS24	28S ribosomal protein S24, mitochondrial	Q96EL2	Q96EL2			4	4	34.7	19.015	19	0.153603	2.06461	0.911785	24.276	23.1127	22.7689	22.1837	21.4415	17.8138	23.5339	21.2937
DAZAP1	DAZ-associated protein 1	Q96EP5	Q96EP5			3	3	14.5	43.383	9	0.631667	-1.06183	-0.342166	25.3101	17.2266	25.0308	26.027	23.6455	24.0561	24.7596	25.3807
CCDC51	Coiled-coil domain-containing protein 51	Q96ER9	Q96ER9			8	8	30.7	45.811	25	0.227202	-1.99223	-0.802962	24.0987	18.3754	24.7231	22.3366	24.4482	23.4783	25.3757	24.2005
DNAJA3	DnaJ homolog subfamily A member 3, mitochondrial	Q96EY1	Q96EY1			5	5	16	52.488	16	0.289434	2.18139	0.758067	25.6603	23.6482	24.7651	20.5845	22.4674	21.8686	24.3736	17.2229
PTCD3	Pentatricopeptide repeat domain-containing protein 3, mitochondrial	Q96EY7	Q96EY7			14	14	31.2	78.549	33	0.361391	0.616553	0.379613	26.4976	26.0594	26.3526	23.9839	24.8062	25.7299	25.0174	24.8738
CYFIP2	Cytoplasmic FMR1-interacting protein 2	Q96F07	Q96F07			6	6	15.6	148.4	27	0.105586	-0.644408	-0.481457	24.5031	23.1085	23.682	23.6402	24.2034	24.1554	24.9093	24.2433
EDC3	Enhancer of mRNA-decapping protein 3	Q96F86	Q96F86			5	5	16.1	56.077	9	0.373302	1.9171	0.640466	24.8481	21.7602	24.6321	24.9626	23.2037	16.7154	24.887	23.7285
OTUB1	Ubiquitin thioesterase OTUB1	Q96FW1	Q96FW1			12	12	53.1	31.284	91	0.534075	-0.255569	-0.184189	28.9944	27.5298	28.559	27.9004	28.5808	28.1894	29.0543	28.1813
TRMT61A	tRNA (adenine(58)-N(1))-methyltransferase catalytic subunit TRMT61A	Q96FX7	Q96FX7			4	4	26.3	31.381	18	0.321759	0.770247	0.449544	24.5739	22.3666	24.383	24.3452	22.9537	23.3589	24.3184	21.9566
HMCES	Embryonic stem cell-specific 5-hydroxymethylcytosine-binding protein	Q96FZ2	Q96FZ2			4	4	15	40.574	12	0.435643	1.6723	0.556968	25.1139	20.7655	23.9993	22.9431	22.2662	16.4845	24.806	22.5759
PGM2	Phosphoglucomutase-2	Q96G03	Q96G03			13	13	27.8	68.283	36	0.920955	0.0719852	0.0424528	26.1943	24.0114	25.9891	25.8887	24.0304	26.0798	25.8343	25.851
CERS2	Ceramide synthase 2	Q96G23	Q96G23			3	3	11.8	44.876	14	0.850488	0.177611	0.0933549	25.3533	24.9321	25.7257	23.2331	24.9494	24.9803	25.9902	22.6139
VMP1	Vacuole membrane protein 1	Q96GC9	Q96GC9			3	3	13.1	46.237	16	0.942859	0.0359182	0.0242585	25.8485	24.2538	25.2835	24.0919	24.8214	24.2444	25.3898	24.8785
PDXP	Pyridoxal phosphate phosphatase	Q96GD0	Q96GD0			8	5	48	31.698	28	0.381384	0.65817	0.387876	25.7582	23.4259	25.2824	25.4325	23.9384	24.683	25.3791	23.2659
FAHD2A	FAHD2B	Fumarylacetoacetate hydrolase domain-containing protein 2A	Fumarylacetoacetate hydrolase domain-containing protein 2B					7	34.596	0	708000000	29	0.143599	0.659022	-0.982527	-0.620201	26.4789	24.135	26.4249	25.8054
APIP	Methylthioribulose-1-phosphate dehydratase	Q96GX9	Q96GX9			3	3	17.8	27.125	20	0.689376	0.440456	0.214892	25.3105	24.3257	24.6463	21.8774	23.9802	21.5233	24.9898	23.9045
ZC3HAV1L	Zinc finger CCCH-type antiviral protein 1-like	Q96H79	Q96H79			9	9	56	32.962	50	0.136607	-1.90585	-0.90352	26.3994	25.7261	25.3374	21.988	26.7689	25.384	27.846	27.0754
PDLIM5	PDZ and LIM domain protein 5	Q96HC4	Q96HC4			4	4	8.6	63.944	10	0.790218	0.16292	0.102744	23.7586	22.1699	22.945	21.7884	23.5498	22.1356	22.59	21.7349
ERO1L	ERO1-like protein alpha	Q96HE7	Q86YB8			20	20	20	56.6	1955600000	98	0.98854	0.0689745	0.0462485	28.659	27.2332	28.1969	27.0114	27.4668	26.9859	28.2975
INTS4	Integrator complex subunit 4	Q96HW7	Q96HW7			5	5	6.7	108.17	15	0.116775	3.3439	1.18328	24.3358	23.3522	23.7452	21.5372	16.6876	21.7506	23.8169	17.3397
DDRGK1	DDRGK domain-containing protein 1	Q96HY6	Q96HY6			6	6	35	35.61	18	0.747941	0.489036	0.199343	25.6475	21.1711	23.4169	26.1031	23.1528	25.4623	24.4956	21.2717
DHTKD1	Probable 2-oxoglutarate dehydrogenase E1 component DHKTD1, mitochondrial	Q96HY7	Q96HY7			12	12	21.9	103.08	52	0.243372	-1.1469	-0.607919	26.5262	23.2077	26.4024	25.2807	25.4305	26.7469	27.5464	26.2809
SCLY	Selenocysteine lyase	Q96I15	Q96I15			7	7	22.2	48.148	15	0.448801	-0.695162	-0.374125	25.6901	23.4118	25.3009	22.2139	24.8743	25.1708	25.2603	24.0919
FUBP3	Far upstream element-binding protein 3	Q96I24	Q96I24			4	4	13.8	61.64	14	0.000636051	3.57437	2.30502	24.8352	23.78	24.3574	23.4202	21.4392	19.3576	20.9944	20.3041
RBM17	Splicing factor 45	Q96I25	Q96I25			5	5	13	44.961	4	0.87768	-0.16202	-0.0806532	19.1878	21.275	21.8182	19.662	19.2594	19.7778	22.8297	20.7242
SUCLG2	Succinyl-CoA ligase [GDP-forming] subunit beta, mitochondrial	Q96I99	Q96I99			13	13	38.2	46.51	46	0.0103296	-1.92383	-1.26338	26.7344	24.4077	25.9249	25.32	27.3297	27.1855	28.0072	27.5599
GMPPA	Mannose-1-phosphate guanyltransferase alpha	Q96IJ6	Q96IJ6			5	5	21	46.291	12	0.0221881	-4.13033	-1.75818	19.0139	21.2258	23.5886	17.5741	23.9615	24.0347	25.2488	24.6787
ABHD14B	Alpha/beta hydrolase domain-containing protein 14B	Q96IU4	Q96IU4			5	5	40.5	22.345	18	0.604363	-0.59825	-0.285633	24.0388	22.6515	25.4857	25.0131	25.3398	26.4749	25.4546	22.3129
USMG5	Up-regulated during skeletal muscle growth protein 5	Q96IX5	Q96IX5			3	3	44.8	6.4575	16	0.849408	0.231218	0.10673	26.1637	24.4322	25.3026	22.3014	23.0349	22.7739	25.8913	25.5748
PAWR	PRKC apoptosis WT1 regulator protein	Q96IZ0	Q96IZ0			3	3	19.1	36.567	7	0.268428	-1.74223	-0.717355	20.3273	18.994	19.6903	19.3144	18.8149	23.4282	24.0464	19.0056
THOC3	THO complex subunit 3	Q96J01	Q96J01			5	5	23.4	38.771	17	0.366675	0.861387	0.457599	26.8522	25.2663	26.9487	24.2637	25.1739	23.5095	26.4089	24.793
CDK5RAP3	CDK5 regulatory subunit-associated protein 3	Q96JB5	Q96JB5			7	7	15	56.92	26	0.732149	-0.471701	-0.203735	25.1795	23.9357	24.4903	20.1818	23.0822	22.8568	25.9021	23.8332
VCPIP1	Deubiquitinating protein VCIP135	Q96JH7	Q96JH7			2	2	2.8	134.32	6	0.134997	1.46714	0.793155	21.0715	19.6047	20.0815	19.3969	17.7468	16.8415	20.0224	19.6752
TMX3	Protein disulfide-isomerase TMX3	Q96JJ7	Q96JJ7			4	4	9.5	51.871	9	0.418894	0.715193	0.392054	23.1519	22.5723	22.3313	22.5641	20.9286	20.4539	24.0362	22.3401
BTF3L4	Transcription factor BTF3 homolog 4	Q96K17	Q96K17			5	5	67.1	17.27	20	0.345091	-0.684814	-0.410462	27.5573	25.267	25.8854	27.7985	27.8121	27.2491	26.6608	27.5254
SLC35E1	Solute carrier family 35 member E1	Q96K37	Q96K37			2	2	8.8	44.772	14	0.183083	2.26483	0.904092	23.8127	21.8372	22.7862	20.7872	19.8139	16.2794	22.0318	22.039
PBK	Lymphokine-activated killer T-cell-originated protein kinase	Q96KB5	Q96KB5			8	8	38.2	36.085	22	0.920266	-0.141244	-0.0600243	25.0187	23.846	20.5596	24.682	24.36	21.0119	24.7978	24.5015
EXOC2	Exocyst complex component 2	Q96KP1	Q96KP1			5	5	7.5	104.07	9	0.16837	-2.71658	-0.993398	22.8387	22.8777	23.7285	16.7766	25.1951	24.1283	22.4721	25.2922
CNDP2	Cytosolic non-specific dipeptidase	Q96KP4	Q96KP4			13	13	40.8	52.878	45	0.809925	-0.156826	-0.0965728	26.8342	25.4778	26.7685	25.7065	26.6935	24.8419	27.1555	26.7235
ZFR	Zinc finger RNA-binding protein	Q96KR1	Q96KR1			6	6	7.9	117.01	21	0.813713	-0.194441	-0.108646	24.2819	21.4431	22.0585	21.7851	21.966	21.8393	23.8415	22.6996
IFT74	Intraflagellar transport protein 74 homolog	Q96LB3	Q96LB3			2	2	4.5	69.239	3	0.00445006	3.33751	1.90242	21.9806	20.8078	21.535	19.7169	16.6865	16.6902	18.7638	18.5498
PRRC1	Protein PRRC1	Q96M27	Q96M27			4	4	13.3	46.701	19	0.761702	-0.0862689	-0.0678318	25.5135	25.1962	25.6928	25.5989	25.0069	25.3336	25.9917	26.0144
DOCK7	Dedicator of cytokinesis protein 7	Q96N67	Q96HP0			40	40	38	26.6	1726100000	131	0.974616	0.289702	0.135149	29.0569	27.574	28.3242	24.2176	28.1356	26.2291	26.6905
RPRD1A	Regulation of nuclear pre-mRNA domain-containing protein 1A	Q96P16	Q96P16			13	9	50.3	35.719	52	0.61361	-0.293307	-0.189113	27.8543	25.7603	27.8329	26.5417	27.4492	27.2911	27.6771	26.745
AGAP3	Arf-GAP with GTPase, ANK repeat and PH domain-containing protein 3	Q96P47	Q96P47			3	3	5.7	95.043	3	0.0719292	3.803	1.38622	23.142	20.2452	24.015	18.8872	16.6336	15.6934	21.4143	17.3359
IPO9	Importin-9	Q96P70	Q96P70			18	18	23.6	115.96	79	0.660974	0.184263	0.131652	28.1998	27.5928	28.4782	27.179	28.2779	26.9698	27.642	27.823
MIA2	Melanoma inhibitory activity protein 2	Q96PC5	Q96RT6						6	159.83	0	45975000	19	0.0714358	0.501007	1.2986	0.814696	23.2667	23.033	23.3828	21.5259
RBM14	RNA-binding protein 14	Q96PK6	Q96PK6			12	12	26.3	69.491	41	0.746359	-0.269168	-0.149983	26.7563	23.5387	24.994	23.7785	24.9299	24.3214	25.7812	25.1118
QKI	Protein quaking	Q96PU8	Q96PU8			3	3	12.9	37.67	6	0.173247	-1.68407	-0.805831	19.2039	22.8434	20.5821	23.7424	22.583	23.2816	24.1789	23.0645
PUS7	Pseudouridylate synthase 7 homolog	Q96PZ0	Q96PZ0			10	10	23	75.035	20	0.0775556	2.09834	1.05623	26.1738	23.7641	25.5646	25.5102	24.6891	23.8203	23.3272	20.7828
TRNT1	CCA tRNA nucleotidyltransferase 1, mitochondrial	Q96Q11	Q96Q11			4	4	8.3	50.127	10	0.0310472	-4.62438	-1.74512	20.601	21.0722	17.8707	14.6088	23.4913	22.7302	24.9178	21.5108
SMG1	Serine/threonine-protein kinase SMG1	Q96Q15	Q6P435			10	10	10	4.1	59312000	10	0.684026	1.38046	0.592162	23.1546	23.9921	23.8564	19.9533	22.974	22.7856	20.6252
PPP1R10	Serine/threonine-protein phosphatase 1 regulatory subunit 10	Q96QC0	Q96QC0			9	9	15.4	99.057	19	0.611071	-0.429723	-0.238557	25.9328	23.5188	25.1437	23.2991	24.6136	25.2439	26.0257	23.73
VPS35	Vacuolar protein sorting-associated protein 35	Q96QK1	Q96QK1			28	28	45.2	91.706	141	0.503274	-0.341203	-0.23065	28.549	27.1187	28.5807	27.2324	27.8843	27.6497	28.6891	28.6225
GFM1	Elongation factor G, mitochondrial	Q96RP9	Q96RP9			21	21	40.5	83.471	72	0.48925	-0.614907	-0.335102	27.877	24.7922	26.9617	26.8747	26.1569	27.383	28.6137	26.8115
MCCC1	Methylcrotonoyl-CoA carboxylase subunit alpha, mitochondrial	Q96RQ3	Q96RQ3			8	8	15.3	80.472	17	0.941707	-0.0532331	-0.0313461	25.0717	23.3469	25.0084	23.9878	25.2781	24.5535	25.0072	22.789
NUDCD1	NudC domain-containing protein 1	Q96RS6	Q96RS6			8	8	20.2	66.755	12	0.768316	-0.627384	-0.206693	24.3523	23.1426	25.1043	16.8133	21.7945	21.8509	24.9953	23.2814
TP53RK	TP53-regulating kinase	Q96S44	Q96S44			3	3	19	28.16	20	0.857004	-0.0990925	-0.064901	25.704	23.6349	25.223	24.0578	24.6558	24.2426	25.2219	24.8958
WRNIP1	ATPase WRNIP1	Q96S55	Q96S55			9	9	17.1	72.132	27	0.908325	0.0716429	0.0448741	24.4862	23.4234	24.7779	22.5765	24.0024	22.7988	24.1528	24.0235
CLCC1	Chloride channel CLIC-like protein 1	Q96S66	Q96S66			7	7	17.4	62.022	19	0.538326	-0.601461	-0.312945	23.284	19.7738	22.5548	22.0286	21.6019	21.6002	23.439	23.406
MYADM	Myeloid-associated differentiation marker	Q96S97	Q96S97			2	2	10.2	35.273	7	0.235154	2.66642	0.882637	24.0548	22.0265	25.2334	22.4906	23.5522	16.6912	18.5136	24.3827
SMC6	Structural maintenance of chromosomes protein 6	Q96SB8	Q96SB8			6	6	11.1	126.32	6	0.366523	2.30255	0.685706	24.7299	20.5886	22.5549	23.6191	24.5201	16.7802	24.1934	16.7886
IWS1	Protein IWS1 homolog	Q96ST2	Q96ST2			5	5	10.1	91.954	10	0.260184	2.39743	0.818652	23.6547	21.2563	23.2674	19.5355	20.5379	16.5341	23.8203	17.2319
SIN3A	Paired amphipathic helix protein Sin3a	Q96ST3	Q96ST3			9	9	9.1	145.17	11	0.23491	-2.65559	-0.881793	23.069	21.4646	23.9382	16.0342	20.9652	25.0168	24.8197	24.3266
RUFY1	RUN and FYVE domain-containing protein 1	Q96T51	Q96T51			8	8	16.9	79.817	11	0.465876	1.60107	0.52379	24.2232	23.0391	24.7007	21.8642	25.063	16.7098	24.7314	20.9188
MMS19	MMS19 nucleotide excision repair protein homolog	Q96T76	Q96T76			13	13	20.7	113.29	35	0.00623922	1.67665	1.19141	25.513	26.0578	26.2527	25.156	24.1151	24.3729	23.1585	24.6264
TBCB	Tubulin-folding cofactor B	Q99426	Q99426			10	10	51.2	27.325	30	0.110998	1.16081	0.715911	26.2155	24.237	26.9039	25.4085	24.0353	24.2186	25.0482	24.8194
PSMB7	Proteasome subunit beta type-7	Q99436	Q99436			7	7	45.1	29.965	54	0.0555537	0.747684	0.568349	28.3852	27.6159	28.3746	28.0504	26.9313	26.961	27.5268	28.0162
CDC5L	Cell division cycle 5-like protein	Q99459	Q99459			14	14	26.7	92.25	46	0.257124	-0.764208	-0.474565	26.8061	24.3907	26.5836	26.1405	27.4291	26.479	26.8846	26.1851
PSMD1	26S proteasome non-ATPase regulatory subunit 1	Q99460	Q99460			42	42	61.1	105.84	256	0.227219	0.507434	0.368437	30.2545	29.9428	30.2418	29.4189	29.8877	28.4964	29.7267	29.7175
PARK7	Protein deglycase DJ-1	Q99497	Q99497			15	15	67.7	19.891	126	0.741817	-0.142604	-0.100904	30.089	28.4145	29.5062	29.0969	29.2695	28.9443	29.9746	29.4886
EYA3	Eyes absent homolog 3	Q99504	Q99504			4	4	8.2	62.662	12	0.0459716	4.03778	1.54741	23.3261	20.8816	22.7182	23.4124	16.9456	16.146	22.8492	18.2464
SORT1	Sortilin	Q99523	Q99523			5	5	9.5	92.067	7	0.238713	-2.1114	-0.807701	23.1954	18.1695	23.1263	18.682	22.5974	20.6451	24.5145	23.8618
VAT1	Synaptic vesicle membrane protein VAT-1 homolog	Q99536	Q99536			16	16	56	41.92	89	0.715099	-0.287926	-0.164317	28.2546	26.2109	27.1964	25.408	26.2897	26.5946	28.2546	27.0826
LGMN	Legumain	Q99538	Q99538			5	5	16.9	49.411	16	0.292547	-1.14381	-0.574337	24.9685	21.3429	25.5729	23.9633	24.5716	24.8707	26.0791	24.9015
POP1	Ribonucleases P/MRP protein subunit POP1	Q99575	Q99575			7	7	10.4	114.71	12	0.872884	0.226264	0.0960712	24.7668	22.9532	22.9097	19.1288	22.983	20.3273	23.2203	22.3228
S100A13	Protein S100-A13	Q99584	Q99584			5	5	38.8	11.471	16	0.248686	1.39425	0.666613	25.6133	22.2421	24.3881	24.8017	23.2693	20.443	23.8416	23.9142
TSNAX	Translin-associated protein X	Q99598	Q99598			8	8	37.2	33.112	33	0.436661	-0.539286	-0.327379	27.5522	24.7525	27.2251	27.0254	27.398	26.9157	27.0894	27.3091
EIF3C	EIF3CL	Eukaryotic translation initiation factor 3 subunit C	Eukaryotic translation initiation factor 3 subunit C-like protein					39	105.34	0	13232000000	299	0.387934	0.916482	0.410361	0.28479	31.1407	30.7414	31.4149	29.5642
TTC1	Tetratricopeptide repeat protein 1	Q99614	Q99614			7	7	42.8	33.526	31	0.562402	0.642077	0.31359	26.0462	24.4279	25.3292	23.9474	21.8122	23.9725	26.1078	25.2901
DNAJC7	DnaJ homolog subfamily C member 7	Q99615	Q99615			14	14	36.2	56.44	53	0.385265	-0.466656	-0.311433	26.8425	24.8831	26.0889	25.0344	25.9969	25.7702	26.6154	26.333
PHB2	Prohibitin-2	Q99623	Q99623			12	12	47.8	33.296	57	0.420493	0.645061	0.369428	29.0183	27.3853	27.8808	27.4738	25.5421	27.225	27.8495	28.5614
COPS8	COP9 signalosome complex subunit 8	Q99627	Q99627			5	5	54.5	23.225	36	0.606463	0.381686	0.224198	26.9985	25.3605	26.7166	24.8365	25.2353	24.4884	26.6574	26.0042
CHP1	Calcineurin B homologous protein 1	Q99653	Q99653			2	2	12.8	22.456	1	0.402676	1.56338	0.571281	23.2016	21.4219	23.8723	22.3213	24.2008	17.3566	19.4007	23.6056
ATXN2	Ataxin-2	Q99700	Q99700			5	5	5.6	140.28	23	0.517485	-0.852744	-0.380609	24.6649	19.5923	23.6739	22.0246	24.2599	21.8723	24.1493	23.0852
HSD17B10	3-hydroxyacyl-CoA dehydrogenase type-2	Q99714	Q99714			19	19	89.3	26.923	186	0.245377	-0.49069	-0.355278	30.8155	29.3659	30.688	29.9944	30.5493	30.5516	31.2448	30.4809
SMAD5	SMAD1	Mothers against decapentaplegic homolog 5	Mothers against decapentaplegic homolog 1	Color2 [A=255, R=169, G=169, B=169]	1					8.6	8.6	52.258	0.00060168	3.0938	19852000	5	0.452483	0.752473	1.34232	0.502522	19.0704
2005-09-01	Septin-5	Q99719	Q99719			3	3	11.4	42.777	4	0.618972	-0.498151	-0.255407	23.7989	21.4451	22.1012	19.7389	22.8275	21.065	22.1381	23.0461
SIGMAR1	Sigma non-opioid intracellular receptor 1	Q99720	Q99720			3	3	24.2	25.127	16	0.718794	0.247644	0.149543	26.4248	24.4669	26.3339	24.3919	24.7256	24.5779	26.0642	25.2592
HNRNPAB	Heterogeneous nuclear ribonucleoprotein A/B	Q99729	Q99729			9	9	23.5	36.224	53	0.78056	-0.130923	-0.0903358	27.6881	26.5134	27.1142	27.9011	26.5154	27.8078	27.9565	27.4608
NAP1L4	Nucleosome assembly protein 1-like 4	Q99733	Q99733			13	13	54.1	42.823	64	0.255916	0.656941	0.431297	28.6471	26.791	27.8822	27.3849	26.0375	27.1092	27.6402	27.2906
NAPG	Gamma-soluble NSF attachment protein	Q99747	Q99747			5	5	19.2	34.746	14	0.662945	1.06085	0.319984	24.7431	20.1373	24.256	19.5792	17.3034	18.4799	24.0428	24.6461
TXN2	Thioredoxin, mitochondrial	Q99757	Q99757			4	4	28.9	18.383	16	0.132075	-1.48476	-0.801644	26.5593	23.1373	23.9517	23.7187	26.1575	26.3072	26.1741	24.6672
ACO2	Aconitate hydratase, mitochondrial	Q99798	Q99798			36	36	60.3	85.424	218	0.184779	-0.828691	-0.533541	30.2239	28.059	29.6652	28.5527	29.4184	29.807	30.5848	30.0053
TM9SF2	Transmembrane 9 superfamily member 2	Q99805	Q99805			3	3	5.6	75.775	7	0.635507	1.1554	0.348519	25.2534	23.5988	24.9953	21.7562	25.3561	16.3194	25.4322	23.8744
TSG101	Tumor susceptibility gene 101 protein	Q99816	Q99816			4	4	15.1	43.944	5	0.938637	-0.0705237	-0.0375397	23.6266	23.8365	23.4234	22.2764	24.4544	24.662	21.1507	23.1779
CPNE1	Copine-1	Q99829	Q99829			10	10	32.8	59.058	47	0.586222	-0.152636	-0.120615	26.302	25.3122	26.4443	25.7965	26.0245	26.3032	26.0689	26.069
CCT7	T-complex protein 1 subunit eta	Q99832	Q99832			43	43	79.6	59.366	509	0.524672	0.171854	0.13699	32.1326	31.857	32.5733	31.6416	31.9743	31.43	32.1538	31.9591
PRMT1	Protein arginine N-methyltransferase 1	Q99873	Q9NR22			24	24	24	62.8	3995800000	155	0.85548	0.630485	0.379085	29.8602	28.181	29.7432	28.0312	28.1146	27.2475	29.389
SH3GL1	Endophilin-A2	Q99961	Q99962			8	8	8	34	138540000	17	0.102021	3.44834	1.55443	25.226	24.7305	24.4237	24.3412	20.5464	24.5106	18.7625
DPYSL5	Dihydropyrimidinase-related protein 5	Q9BPU6	Q9BPU6			12	12	34.2	61.421	40	0.103694	-1.04469	-0.676195	26.1866	24.7067	26.4618	24.6263	26.6828	26.1031	27.197	26.1773
NIPSNAP1	Protein NipSnap homolog 1	Q9BPW8	Q9BPW8			10	10	58.8	33.31	46	0.0724439	-1.28441	-0.807692	28.0788	25.6143	27.4492	27.4101	28.359	27.9477	29.1545	28.2289
NCAPG	Condensin complex subunit 3	Q9BPX3	Q9BPX3			23	23	31.3	114.33	62	0.54834	0.368796	0.233415	27.2982	26.9167	27.8986	25.6304	26.4833	25.7209	26.7889	27.2755
ARPC5L	Actin-related protein 2/3 complex subunit 5-like protein	Q9BPX5	Q9BPX5			5	4	58.8	16.941	23	0.272491	-0.606449	-0.403755	26.2637	24.2196	26.2723	25.9018	26.234	25.9679	26.4196	26.4617
DDX50	ATP-dependent RNA helicase DDX50	Q9BQ39	Q9BQ39			5	5	13.2	82.564	8	0.502686	1.62277	0.495299	24.1917	19.2644	18.9022	24.312	17.3767	22.9708	23.0528	16.779
ELAC2	Zinc phosphodiesterase ELAC protein 2	Q9BQ52	Q9BQ52			19	19	36	92.218	49	0.674118	0.296561	0.177446	27.4874	25.6087	26.885	25.9402	26.2652	24.7464	27.1668	26.5566
C19orf43	Uncharacterized protein C19orf43	Q9BQ61	Q9BQ61			3	3	21.6	18.419	7	0.696586	-0.791642	-0.269769	23.7904	15.7714	19.5846	23.4367	21.2884	20.5103	22.6403	21.3107
GRWD1	Glutamate-rich WD repeat-containing protein 1	Q9BQ67	Q9BQ67			5	5	24	49.419	10	0.087054	3.28211	1.25928	26.4681	24.6666	25.4804	22.5522	17.4238	22.4193	23.2998	22.8959
MACROD1	O-acetyl-ADP-ribose deacetylase MACROD1	Q9BQ69	Q9BQ69			5	5	24.3	35.505	19	0.655572	-0.425767	-0.223188	27.4171	24.2309	26.2101	24.419	26.2494	24.8799	27.2217	25.6291
WDR77	Methylosome protein 50	Q9BQA1	Q9BQA1			19	19	79.8	36.724	410	0.063633	2.4323	1.17428	33.7781	33.3802	34.2272	32.3503	31.0264	32.0221	32.7439	28.2141
TUBA1C	Tubulin alpha-1C chain	Q9BQE3	Q9BQE3			4	4	85.3	49.895	26	0.940838	0.0396576	0.0262198	26.1587	27.8586	27.0114	27.0655	27.0688	27.017	27.844	26.0058
MYBBP1A	Myb-binding protein 1A	Q9BQG0	Q9BQG0			27	27	28.6	148.85	80	0.863268	-0.166463	-0.0864251	28.1216	24.4966	26.5751	25.1381	25.9852	26.13	27.5197	25.3625
AIF1L	Allograft inflammatory factor 1-like	Q9BQI0	Q9BQI0			4	4	28.7	17.068	10	0.621358	0.815701	0.317745	24.4555	20.7108	23.9023	21.1888	24.0999	19.1388	20.0886	23.6674
MGME1	Mitochondrial genome maintenance exonuclease 1	Q9BQP7	Q9BQP7			9	9	39.5	39.42	22	0.372022	-0.996288	-0.49008	25.0284	23.4279	24.9362	24.2005	25.7963	25.7717	27.2996	22.7107
CORO1B	Coronin-1B	Q9BR76	Q9BR76			8	8	30.1	54.234	31	0.270194	-1.22247	-0.609227	26.7705	22.6853	26.7993	25.8515	26.0061	26.8223	27.2084	26.9597
TXNDC17	Thioredoxin domain-containing protein 17	Q9BRA2	Q9BRA2			4	4	38.2	13.941	36	0.92025	0.0710483	0.0422779	27.2443	25.9666	27.0617	24.7476	25.856	25.7138	27.2631	25.9031
VPS25	Vacuolar protein-sorting-associated protein 25	Q9BRG1	Q9BRG1			6	6	51.7	20.747	22	0.217599	-0.563888	-0.400085	25.7484	24.6773	25.1396	24.2653	24.8738	25.343	25.8993	25.9699
SDF4	45 kDa calcium-binding protein	Q9BRK5	Q9BRK5			6	6	27.3	41.806	28	0.874643	-0.0710287	-0.0496201	26.5876	25.0537	26.3355	25.4621	26.4935	25.9751	25.9159	25.3384
WIBG	Partner of Y14 and mago	Q9BRP8	Q9BRP8			3	3	25	22.655	7	0.0148065	3.22782	1.65175	23.5837	20.2604	20.1788	23.2168	18.7894	18.9255	17.8454	18.7682
ADPGK	ADP-dependent glucokinase	Q9BRR6	Q9BRR6			5	5	15.9	54.088	9	0.969144	-0.0731425	-0.0259932	21.9278	18.9976	22.7397	19.3896	17.8246	19.0645	24.8958	21.5624
GINS3	DNA replication complex GINS protein PSF3	Q9BRX5	Q9BRX5			8	8	61.6	24.534	26	0.655096	0.27726	0.174357	26.498	24.4464	25.4261	24.8006	24.4997	24.2882	25.9396	25.3346
[truncated: 460 more rows]
